# Supplementary material for: A new seal from the Late Miocene of the Eastern Paratethys highlights the past regional diversity of true seals (Phocidae)
Source: Swiss J Palaeontol. 2025 Jun 12;144(1):28. doi: 10.1186/s13358-025-00372-7 (PMC12162803; doi:10.1186/s13358-025-00372-7)
Supplement: Supplementary file 1 — Additional file 1 [file 13358_2025_372_MOESM1_ESM.nex]

#NEXUS

BEGIN TAXA;
	DIMENSIONS  NTAX=35;
	TAXLABELS
Enaliarctos_mealsi_28.1
Pteronarctos_goedertae_20.4
Thalassoleon_mexicanus_7.25
Otaria_flavescens_0.13
Allodesmus_kernensis_28.1
Hadrokirus_martini_7.25
Piscophoca_pacifica_7.25
Leptonychotes_weddelli_0.01
Lobodon_carcinophaga_2.59
Hydrurga_leptonyx_0.01
Ommatophoca_rossi_2.59
Monachus_monachus_2.59
Mirounga_leonina_2.59
Devinophoca_claytoni_13.8
Devinophoca_emryi_13.8
Cystophora_cristata_2.59
Erignathus_barbatus_2.59
Histriophoca_fasciata_0.13
Pagophilus_groenlandicus_2.59
Halichoerus_grypus_2.59
Pusa_hispida_0.13
Pusa_caspica_0.01
Pusa_sibirica_0.01
Phoca_vitulina_2.59
Nanophoca_vitulinoides_14
Praepusa_tarchancutica_14.5
Leptophoca_proxima_18.1
Noriphoca_gaudini_23
Monachopsis_pontica_9.6
Homiphoca_capensis_5.6
Kawas_benegasorum_11.6
Pliophoca_etrusca_7.25
Acrophoca_longirostris_11.6
Paratethyophoca_14.5
Pachyphoca_ukrainica_14.5
;
END;


BEGIN CHARACTERS;
	DIMENSIONS  NCHAR=227;
	FORMAT DATATYPE=DNA SYMBOLS= "A B C D E F G H I K L M N P Q R S T U" MISSING=- GAP=? ;

MATRIX

Enaliarctos_mealsi_28.1 -----------------------------------------------------------------------------------------------------------------------------------------------------------------------------------------------------------------------------------
Pteronarctos_goedertae_20.4 -----------------------------------------------------------------------------------------------------------------------------------------------------------------------------------------------------------------------------------
Thalassoleon_mexicanus_7.25 -----------------------------------------------------------------------------------------------------------------------------------------------------------------------------------------------------------------------------------
Otaria_flavescens_0.13 -----------------------------------------------------------------------------------------------------------------------------------------------------------------------------------------------------------------------------------
Allodesmus_kernensis_28.1  -----------------------------------------------------------------------------------------------------------------------------------------------------------------------------------------------------------------------------------
Hadrokirus_martini_7.25  -----------------------------------------------------------------------------------------------------------------------------------------------------------------------------------------------------------------------------------
Piscophoca_pacifica_7.25 -----------------------------------------------------------------------------------------------------------------------------------------------------------------------------------------------------------------------------------
Leptonychotes_weddelli_0.01 TCTTAATGCCTCAGCACAGGTAAACCTCTGACGTCTCTCAAATCTGAGATGACTAGTTTGCTGACTGTTCTAGCGGGTAACAAGTTTAAAAATCGTTCTTGTTTGACAAATTCTACCTTGCAATGTTTCTAGAAGCTAAATCATATGAATGAAATAGTTAGGAAAAGTTCTGGGGAAAACATTGCACTGATTTCAAAGAAGCAAATTTAACAATTATTTCTCTTGTT
Lobodon_carcinophaga_2.59 TCTTAATGCCTCAGCACAGGTAAACCTCTGACGTCTCTCAAATCTGAGATGACTAGTTTGCTGACTGTTCTAGCGGGTAACAAGTTTAAAAATCGTTCTTGTTTGACAAATTCTACCTTGCAATGTTTCTAGAAGCTAAATCATATGAATGAAATAGTTAGGAAAAGTTCTGGGGAAAACATTGCACTGATTTCAAAGAAGCAAATTTAACAATTATTTCTCTTGTT
Hydrurga_leptonyx_0.01  TCTTAATGCCTCAGCACAGGTAAACCTCTGACGTCTCTCAAATCTGAGATGACTAGTTTGCTGACTGTTCTAGCGGGTACCAAGTTTAAAAATCGTTCTTGTTTGACAAATTCTACCTTGCAATGTTTCTAGAAGCTAAATCATATGAATGAAATAGTTAGGAAAAGTTCTGGGGAAAACATTGCACTGATTTCAAAGAGGCAAATTTAACAATTATTTCTCTTGTT
Ommatophoca_rossi_2.59 TCTTAATGCCTCAGCACAGGTAAACCTCTGACGTCTCTCAAATCTGAGATGACTAGTTTGCTGACTGTTCTAGCGGGTAACAAGTTTAAAAATCGTTCTTGTTTGACAAATTCTACCTTGCAATGTTTCTAGAAGCTAAATCATATGAATGAAATAGTTAGGAAAAGTTCTGGGGAAAACATTGCACTGATTTCAAAGAAGCAAATTTAACAATTATTTCTCTTGTT
Monachus_monachus_2.59 TCTTAATGCCTCAGCACAGGTAAACCTCTGACGTCTCTCAAATCTGAGATGACTAGTTTGCTGACTGTTCTAGCGGGTAACAAGTTTAAAAATCGTTCTTGTTTGACAAATTCTACCTTGCAATGTTTCTAGAAGCTAAATCATATGAATGAAATAGTTAGGAAAAGTTCTGGGGAAAACATTGCACTGATTTCAAAGAAGCAAATTTAACAATTATTTCTCTTGTT
Mirounga_leonina_2.59 -----------------------------------------------------------------------------------------------------------------------------------------------------------------------------------------------------------------------------------
Devinophoca_claytoni_13.8 -----------------------------------------------------------------------------------------------------------------------------------------------------------------------------------------------------------------------------------
Devinophoca_emryi_13.8 -----------------------------------------------------------------------------------------------------------------------------------------------------------------------------------------------------------------------------------
Cystophora_cristata_2.59 TCTTAATGCTTCAGCACAGGTAAACCTCTGACGTCTCTCAAATCTGAGATGATTAGTTTGCTGACTGTTCTAGCGGGTAACAAGTTTAAAAATAGTTCTTGTTTGAAAAATTCTACCTTGCAATGTTTCTAGAAGCTAAATCATATGAATGAAATAGTTAGGAAAAGTTCTGGGGAAAACATTGCACTGATTTCAAAGAAGCAAATTTAACAATTATTTCTCTTATT
Erignathus_barbatus_2.59 TCTTAATGCTTCAGCACAGGTAAACCTCTGATGTCCCTCAAATCTGAGATGATTAGTTTGCTGACTGTTCTAGCGGGTAACAAGTTTAAAAATAGTTCTTGTTTGAAAAATTCTACCTTGCAATGTTTCTAGAAGCTAAATCATATGAATGAAATAGTTAGGAAAAGTTCTGGGGAAAACATTGCACTGATTTCAAAGAAGCCAATTTAACAATTATTTCTCTTATT
Histriophoca_fasciata_0.13 TCTTAATGCTTCAGCACAGGTAAACCTCTGACGTCTCTCAAATCTGAGATGATTAGTTTGCTGACTGTTCTAGCGGGTAACAAGTTTAAAAATAGTTCTTGTTTGAAAAATTCTACCTTGCAATGTTTCTAGAAGCTAAATCATATGAATGAAATAGTTAGGAAAAGTTCTGGGGAAAACATTGCACTGATTTCAAAGAAGCAAATTTAACAATTATTTCTCTTATT
Pagophilus_groenlandicus_2.59 TCTTAATGCTTCAGCACAGGTAAACCTCTGACGTCTCTCAAATCTGAGATGATTAGTTTGCTGACTGTTCTAGCGGGTAACAAGTTTAAAAATAGTTCTTGTTTGAAAAATTCTACCTTGCAATGTTTCTAGAAGCTAAATCATATGAATGAAATAGTTAGGAAAAGTTCTGGGGAAAACATTGCACTGATTTCAAAGAAGCAAATTTAACAATTATTTCTCTTATT
Halichoerus_grypus_2.59 TCTTAATGCTTCAGCACAGGTAAACCTCTGACGTCTCTCAAATCTGAGATGATTAGTTTGCTGACTGTTCTAGCGGGTAACAAGTTTAAAAATAGTTCTTGTTTGAAAAATTCTACCTTGCAATGTTTCTAGAAGCTAAATCATATGAATGAAATAGTTAGGAAAAGTTCTGGGGAAAACATTGCACTGATTTCAAAGAAGCAAATTTAACAATTATTTCTCTTATT
Pusa_hispida_0.13     TCTTAATGCTTCAGCACAGGTAAGCCTCTGACGTCTCTCAAATCTGAGATGATTAGTTTGCTGACTCTTCTAGCGGGTAACAAGTTTAAAAATAGTTCTTGTTTGAAAAATTCTACCTTGCAATGTTTCTAGAAGCTAAATCATATGAATGAAATAGTTAGGAAAAGTTCTGGGGAAAACATTGCACTGATTTCAAAGAAGCAAATTTAACAATTATTTCTCTTATT
Pusa_caspica_0.01 TCTTAATGCTTCAGCACAGGTAAGCCTCTGACGTCTCTCAAATCTGAGATGATTAGTTTGCTGACTCTTCTAGCGGGTAACAAGTTTAAAAATAGTTCTTGTTTGAAAAATTCTACCTTGCAATATTTCTAGAAGCTAAATCATATGAATGAAATAGTTAGGAAAAGTTCTGGGGAAAACATTGCACTGATTTCAAAGAAGCAAATTTAACAATTATTTCTCTTATT
Pusa_sibirica_0.01    TCTTAATGCTTCAGCACAGGTAAGCCTCTGACGTCTCTCAAATCTGAGATGATTAGTTTGCTGACTCTTCTAGCGGGTAACAAGTTTAAAAATAGTTCTTGTTTGAAAAATTCTACCTTGCAATGTTTCTAGAAGCTAAATCATATGAATGAAATAGTTAGGAAAAGTTCTGGGGAAAACATTGCACTGATTTCAAAGAAGCAAATTTAACAATTATTTCTCTTATT
Phoca_vitulina_2.59   TCTTAATGCTTCAGCACAGGTAAACCTCTGACGTCTCTCAAATCTGAGATGATTAGTTTGCTGACTGTTCTAGCGGGTAACAAGTTTAAAAATAGTTCTTGTTTGAAAAATTCTACCTTGCAGTGTTTCTAGAAGCTAAATCATATGAATGAAATAGTTAGGAAAAGTTCTGGGGAAAACATTGCACTGATTTCAAAGAAGCAAATTTAACAATTATTTCTCTTATT
Nanophoca_vitulinoides_14 -----------------------------------------------------------------------------------------------------------------------------------------------------------------------------------------------------------------------------------
Praepusa_tarchancutica_14.5 -----------------------------------------------------------------------------------------------------------------------------------------------------------------------------------------------------------------------------------
Leptophoca_proxima_18.1 -----------------------------------------------------------------------------------------------------------------------------------------------------------------------------------------------------------------------------------
Noriphoca_gaudini_23 -----------------------------------------------------------------------------------------------------------------------------------------------------------------------------------------------------------------------------------
Monachopsis_pontica_9.6 -----------------------------------------------------------------------------------------------------------------------------------------------------------------------------------------------------------------------------------
Homiphoca_capensis_5.6 -----------------------------------------------------------------------------------------------------------------------------------------------------------------------------------------------------------------------------------
Kawas_benegasorum_11.6 -----------------------------------------------------------------------------------------------------------------------------------------------------------------------------------------------------------------------------------
Pliophoca_etrusca_7.25 -----------------------------------------------------------------------------------------------------------------------------------------------------------------------------------------------------------------------------------
Acrophoca_longirostris_11.6 -----------------------------------------------------------------------------------------------------------------------------------------------------------------------------------------------------------------------------------
Paratethyophoca_14.5 -----------------------------------------------------------------------------------------------------------------------------------------------------------------------------------------------------------------------------------
Pachyphoca_ukrainica_14.5 -----------------------------------------------------------------------------------------------------------------------------------------------------------------------------------------------------------------------------------

;
END;
