# Supplementary material for: A new seal from the Late Miocene of the Eastern Paratethys highlights the past regional diversity of true seals (Phocidae)
Source: Swiss J Palaeontol. 2025 Jun 12;144(1):28. doi: 10.1186/s13358-025-00372-7 (PMC12162803; doi:10.1186/s13358-025-00372-7)
Supplement: Supplementary file 3 — Additional file 3 [file 13358_2025_372_MOESM3_ESM.tree]

#NEXUS

Begin taxa;
	Dimensions ntax=35;
		Taxlabels
			Acrophoca_longirostris_11.6
			Allodesmus_kernensis_28.1
			Cystophora_cristata_2.59
			Devinophoca_claytoni_13.8
			Devinophoca_emryi_13.8
			Enaliarctos_mealsi_28.1
			Erignathus_barbatus_2.59
			Hadrokirus_martini_7.25
			Halichoerus_grypus_2.59
			Histriophoca_fasciata_0.13
			Homiphoca_capensis_5.6
			Hydrurga_leptonyx_0.01
			Kawas_benegasorum_11.6
			Leptonychotes_weddelli_0.01
			Leptophoca_proxima_18.1
			Lobodon_carcinophaga_2.59
			Mirounga_leonina_2.59
			Monachopsis_pontica_9.6
			Monachus_monachus_2.59
			Nanophoca_vitulinoides_14
			Noriphoca_gaudini_23
			Ommatophoca_rossi_2.59
			Otaria_flavescens_0.13
			Pachyphoca_ukrainica_14.5
			Pagophilus_groenlandicus_2.59
			Paratethyophoca_14.5
			Phoca_vitulina_2.59
			Piscophoca_pacifica_7.25
			Pliophoca_etrusca_7.25
			Praepusa_tarchancutica_14.5
			Pteronarctos_goedertae_20.4
			Pusa_caspica_0.01
			Pusa_hispida_0.13
			Pusa_sibirica_0.01
			Thalassoleon_mexicanus_7.25
			;
End;
Begin trees;
	Translate
		     1 Acrophoca_longirostris_11.6,
		     2 Allodesmus_kernensis_28.1,
		     3 Cystophora_cristata_2.59,
		     4 Devinophoca_claytoni_13.8,
		     5 Devinophoca_emryi_13.8,
		     6 Enaliarctos_mealsi_28.1,
		     7 Erignathus_barbatus_2.59,
		     8 Hadrokirus_martini_7.25,
		     9 Halichoerus_grypus_2.59,
		    10 Histriophoca_fasciata_0.13,
		    11 Homiphoca_capensis_5.6,
		    12 Hydrurga_leptonyx_0.01,
		    13 Kawas_benegasorum_11.6,
		    14 Leptonychotes_weddelli_0.01,
		    15 Leptophoca_proxima_18.1,
		    16 Lobodon_carcinophaga_2.59,
		    17 Mirounga_leonina_2.59,
		    18 Monachopsis_pontica_9.6,
		    19 Monachus_monachus_2.59,
		    20 Nanophoca_vitulinoides_14,
		    21 Noriphoca_gaudini_23,
		    22 Ommatophoca_rossi_2.59,
		    23 Otaria_flavescens_0.13,
		    24 Pachyphoca_ukrainica_14.5,
		    25 Pagophilus_groenlandicus_2.59,
		    26 Paratethyophoca_14.5,
		    27 Phoca_vitulina_2.59,
		    28 Piscophoca_pacifica_7.25,
		    29 Pliophoca_etrusca_7.25,
		    30 Praepusa_tarchancutica_14.5,
		    31 Pteronarctos_goedertae_20.4,
		    32 Pusa_caspica_0.01,
		    33 Pusa_hispida_0.13,
		    34 Pusa_sibirica_0.01,
		    35 Thalassoleon_mexicanus_7.25
;
tree TREE_MCC_mean = ((((((1[&height=11.589999999997268,height_95%_HPD={11.589999999999996,11.59000000000001},height_median=11.590000000000003,height_range={11.58999999999999,11.590000000000032},length=2.1929192548021037,length_95%_HPD={0.0,5.259360588607912},length_median=1.9114585863598421,length_range={0.0,11.987066516681033},rate=1.8211392457442865E-4,rate_95%_HPD={3.2956828304380117E-5,3.493987265375971E-4},rate_median=1.6764422385285796E-4,rate_range={8.032780423889653E-7,0.0030688857927964604}]:2.142913364545242,(((12[&height=2.087788336241995E-15,height_95%_HPD={0.0,7.105427357601002E-15},height_median=0.0,height_range={0.0,2.8421709430404007E-14},length=3.457905880998138,length_95%_HPD={1.2118067893302182,5.871945124483155},length_median=3.324538969921065,length_range={0.46175045457290054,10.29272969539398},rate=1.7706343191342696E-4,rate_95%_HPD={3.713013442863293E-5,3.4048563716900063E-4},rate_median=1.6625084005755583E-4,rate_range={1.8174525137622414E-7,0.0013320174314148366}]:3.4579058809981387,14[&height=2.087788336241995E-15,height_95%_HPD={0.0,7.105427357601002E-15},height_median=0.0,height_range={0.0,2.8421709430404007E-14},length=3.457905880998138,length_95%_HPD={1.2118067893302182,5.871945124483155},length_median=3.324538969921065,length_range={0.46175045457290054,10.29272969539398},rate=1.7823542358989342E-4,rate_95%_HPD={3.3223531668615096E-5,3.3651735121374834E-4},rate_median=1.6706220290883217E-4,rate_range={7.865826665435356E-7,0.001337916691875251}]:3.4579058809981387)[&height=3.457905880998141,height_95%_HPD={1.2118067893302182,5.871945124483162},height_median=3.324538969921065,height_range={0.46175045457290054,10.29272969539398},length=3.3319216955501525,length_95%_HPD={0.6618776289111032,6.019613574881994},length_median=3.2161064396440047,length_range={0.09217730769488952,11.046989419150083},posterior=1.0,rate=1.9347156280018088E-4,rate_95%_HPD={4.3239722337982936E-5,3.6746047933595397E-4},rate_median=1.746520309020543E-4,rate_range={7.980993326804484E-6,0.003224928781806444}]:3.335143283574006,(16[&height=2.580000000000893,height_95%_HPD={2.5799999999999983,2.5800000000000125},height_median=2.580000000000002,height_range={2.579999999999991,2.580000000000034},length=2.7906475182135573,length_95%_HPD={1.1773177074161687,4.718171622380638},length_median=2.6604879417673573,length_range={0.618011737115598,8.72426868879225},rate=1.7811047407967495E-4,rate_95%_HPD={3.698497074816447E-5,3.4082680762628396E-4},rate_median=1.6593870327924004E-4,rate_range={8.174699329125405E-7,0.0013975793793902765}]:2.7873515587261015,22[&height=2.580000000000893,height_95%_HPD={2.5799999999999983,2.5800000000000125},height_median=2.580000000000002,height_range={2.579999999999991,2.580000000000034},length=2.791282486299238,length_95%_HPD={1.0976386677591208,4.642951635555406},length_median=2.660311930632446,length_range={0.618011737115598,8.72426868879225},rate=1.7844765227563846E-4,rate_95%_HPD={3.500915256137075E-5,3.411690987330905E-4},rate_median=1.6637532794284388E-4,rate_range={2.047681625862316E-8,0.0015583293806647454}]:2.7873515587261015)[&height=5.367351558726995,height_95%_HPD={3.757317707416167,7.29338355488143},height_median=5.237791648346466,height_range={3.1980117371156,11.304268688792249},length=1.4295829549891237,length_95%_HPD={0.10669135555348319,3.1078231280658812},length_median=1.2621011120342125,length_range={0.0026939899829088176,7.932052686634844},posterior=0.9937041700614769,rate=1.799722711255206E-4,rate_95%_HPD={3.7125374366177735E-5,3.458046852592821E-4},rate_median=1.6712765934639973E-4,rate_range={8.127313490704766E-7,0.0011830851909488853}]:1.4256976058451523)[&height=6.793049164572147,height_95%_HPD={4.56396800032951,9.356035614866233},height_median=6.617734353638973,height_range={3.796464942811859,13.776831661588382},length=3.4403645505057017,length_95%_HPD={0.7487426241285711,6.368440263096684},length_median=3.2847795536742836,length_range={0.18736954118031335,10.864893679256337},posterior=0.999851862824976,rate=1.7853664723029957E-4,rate_95%_HPD={3.361192969165746E-5,3.452830867037167E-4},rate_median=1.6537726235237886E-4,rate_range={1.2575906747601236E-7,0.0014498838402955882}]:4.531158459733272,(17[&height=2.580000000000893,height_95%_HPD={2.5799999999999983,2.5800000000000125},height_median=2.5799999999999983,height_range={2.579999999999984,2.5800000000000267},length=7.163812500378006,length_95%_HPD={3.545707418181969,10.70903804042753},length_median=7.083469494899205,length_range={1.5676859388005902,18.1231006091772},rate=1.8217699744304844E-4,rate_95%_HPD={3.323422515069925E-5,3.5079930930616195E-4},rate_median=1.6827920188825765E-4,rate_range={7.24535691947748E-8,0.002067903336718992}]:7.848048724207517,(19[&height=2.580000000000893,height_95%_HPD={2.5799999999999983,2.5800000000000125},height_median=2.580000000000002,height_range={2.579999999999984,2.5800000000000267},length=6.3851468110112535,length_95%_HPD={3.742598923477459,9.098094879651683},length_median=6.283995567544046,length_range={1.5676859388005902,15.431131539222925},rate=1.9569465254998784E-4,rate_95%_HPD={5.0323743002783525E-5,3.756959297874419E-4},rate_median=1.7741266003775094E-4,rate_range={2.5296618347415934E-6,0.002195861358633411}]:6.609691207169723,29[&height=7.240000000001281,height_95%_HPD={7.239999999999995,7.240000000000009},height_median=7.240000000000002,height_range={7.239999999999988,7.24000000000003},length=3.068368486836608,length_95%_HPD={0.3088415524480972,7.059842756960428},length_median=2.5660628629624824,length_range={0.0,13.73459811922984},rate=1.839313275735379E-4,rate_95%_HPD={3.757979398499836E-5,3.5486978577779375E-4},rate_median=1.6909314508955389E-4,rate_range={2.7894125206416165E-6,0.0021668589781394}]:1.9496912071693355)[&height=9.189691207170616,height_95%_HPD={7.594370481739496,11.202968505005984},height_median=8.992679067988767,height_range={7.359291196228384,16.064921465721678},length=1.6211700003581169,length_95%_HPD={0.002392556731933837,3.7070821633698188},length_median=1.397144138808514,length_range={0.002392556731933837,10.528367689479346},posterior=0.47470557736463964,rate=1.8168475702030936E-4,rate_95%_HPD={2.976157759289227E-5,3.442290362838065E-4},rate_median=1.677677573440105E-4,rate_range={8.174699329125405E-7,0.003983986600061063}]:1.2383575170377945)[&height=10.428048724208411,height_95%_HPD={8.219921805932259,12.953336775943235},height_median=10.268728642750094,height_range={7.426315503141755,16.722614312521657},length=1.1254019898788625,length_95%_HPD={2.1839235489906628E-4,2.7148555959959424},length_median=0.9532249453516926,length_range={2.1839235489906628E-4,6.731834623421609},posterior=0.31916154358936377,rate=1.822802034464737E-4,rate_95%_HPD={4.645351377273083E-5,3.586444910858736E-4},rate_median=1.6455951351779255E-4,rate_range={6.920231835322199E-6,0.0034306489129307827}]:0.8961589000970083)[&height=11.32420762430542,height_95%_HPD={8.800943527704742,14.346331141332023},height_median=11.166644374099263,height_range={7.5332352025108555,20.703100609177206},length=2.6934141145495274,length_95%_HPD={0.051210847367791246,5.309043106696954},length_median=2.5358725211895035,length_range={8.862487106782169E-4,10.302449931249583},posterior=0.8694911488037923,rate=1.8072947884157736E-4,rate_95%_HPD={4.60433970441475E-5,3.536403782448976E-4},rate_median=1.6781019277966203E-4,rate_range={1.2668838733026982E-6,0.001439623234537353}]:2.4087057402370906)[&height=13.73291336454251,height_95%_HPD={11.6122473448612,16.368536958895504},height_median=13.502379315628254,height_range={11.590713941651966,20.955997995670753},length=1.9675782122340757,length_95%_HPD={3.202806936997149E-6,4.523758113430922},length_median=1.7104067070567215,length_range={3.202806936997149E-6,10.40854601552866},posterior=0.5355158877120213,rate=1.796914197401988E-4,rate_95%_HPD={4.017595157077002E-5,3.3902601292051863E-4},rate_median=1.666851263976716E-4,rate_range={4.1438692822447524E-7,0.0015029069742741959}]:1.7748453555955237,((8[&height=7.24000000000128,height_95%_HPD={7.239999999999995,7.240000000000009},height_median=7.240000000000002,height_range={7.239999999999981,7.240000000000023},length=2.1046329438714557,length_95%_HPD={0.0,4.475214080228827},length_median=1.8438989017320537,length_range={0.0,10.574944140323463},rate=1.815323533170261E-4,rate_95%_HPD={3.481330179814418E-5,3.4611840767061647E-4},rate_median=1.6807656759825057E-4,rate_range={1.20094279475051E-6,0.0016613377434842376}]:2.0427746180506636,28[&height=7.240000000001281,height_95%_HPD={7.239999999999995,7.240000000000009},height_median=7.240000000000002,height_range={7.239999999999981,7.240000000000023},length=2.1891848206947366,length_95%_HPD={0.3247108597159851,4.815625302635809},length_median=1.909293097784598,length_range={0.0,10.477763518408867},rate=1.8308690343837465E-4,rate_95%_HPD={3.5297684922006085E-5,3.4858958332326714E-4},rate_median=1.6902942461853053E-4,rate_range={2.408283872751352E-6,0.002237124722932136}]:2.0427746180506627)[&height=9.282774618051944,height_95%_HPD={7.56433131410849,11.538769082900622},height_median=9.055415580792218,height_range={7.2875575557843355,16.21478434827373},length=2.6541565639985945,length_95%_HPD={0.001252669663919903,6.117452019105173},length_median=2.2509144581918488,length_range={0.001252669663919903,11.858644209402822},posterior=0.8153470113324939,rate=1.8076874890548788E-4,rate_95%_HPD={3.88113227783683E-5,3.4662367518920034E-4},rate_median=1.6764808248302855E-4,rate_range={1.8554998028400595E-6,0.002195861358633411}]:2.137863938435304,11[&height=5.589999999998082,height_95%_HPD={5.589999999999996,5.5900000000000105},height_median=5.590000000000003,height_range={5.589999999999989,5.590000000000025},length=5.85220196974202,length_95%_HPD={1.6499999999999986,10.103560990613492},length_median=5.527060109312213,length_range={1.6499999999999986,17.038447753585448},rate=1.81543282804443E-4,rate_95%_HPD={3.844337387352428E-5,3.492845179960361E-4},rate_median=1.672343851544775E-4,rate_range={2.6944337834798804E-6,0.005645175449993492}]:5.830638556489165)[&height=11.420638556487248,height_95%_HPD={8.391464133283485,15.117115974975228},height_median=11.152794189935122,height_range={7.384837002434512,20.93557395837097},length=3.3064595367644802,length_95%_HPD={0.17065710973132298,6.590044441754959},length_median=3.0827380407727034,length_range={0.0012216881074600394,14.337568548642817},posterior=0.9216354344122658,rate=1.8178619424054002E-4,rate_95%_HPD={3.662466133895825E-5,3.4828852876833346E-4},rate_median=1.6839780371067522E-4,rate_range={5.909285325845622E-7,0.0016743812922115622}]:4.087120163650786)[&height=15.507758720138034,height_95%_HPD={12.412779974905128,19.334616638562647},height_median=15.242340423475934,height_range={11.620436188455535,24.956912393911377},length=8.352435795421412,length_95%_HPD={3.2568299069614035,13.276417506985677},length_median=8.344579307612532,length_range={0.329064581395496,21.719562964411434},posterior=0.9968150507369824,rate=1.7668269277174527E-4,rate_95%_HPD={4.046999359801521E-5,3.428036849253971E-4},rate_median=1.6553219973018332E-4,rate_range={6.001458208487961E-7,0.0010270702440289417}]:9.197789936453548,21[&height=22.989999999995586,height_95%_HPD={22.98999999999999,22.990000000000006},height_median=22.99,height_range={22.989999999999984,22.99000000000003},length=2.1070663870685724,length_95%_HPD={0.0,7.2066842651750775},length_median=1.2936142500454473,length_range={0.0,27.16627917442087},rate=1.8336472488240214E-4,rate_95%_HPD={3.577390004757303E-5,3.4943263384955124E-4},rate_median=1.6853528830233015E-4,rate_range={1.6422282899881312E-6,0.0023510368040298092}]:1.7155486565959954)[&height=24.70554865659158,height_95%_HPD={22.99007059607337,27.989691883902246},height_median=24.242850083011405,height_range={22.99007059607337,34.10657946893176},length=3.4211939169749455,length_95%_HPD={0.006102717537270763,9.103109481935391},length_median=2.749952697096351,length_range={0.004492528419810071,20.81794590895511},posterior=0.3630842159840012,rate=1.6618656978710004E-4,rate_95%_HPD={3.323676395619825E-5,3.167820618330026E-4},rate_median=1.5688557597394855E-4,rate_range={2.1351396485272733E-6,0.0014712591707510875}]:2.3868278468114994,((((((((3[&height=2.580000000000893,height_95%_HPD={2.5799999999999983,2.5800000000000125},height_median=2.580000000000002,height_range={2.579999999999984,2.5800000000000196},length=6.710394889272834,length_95%_HPD={3.5514765674445385,10.112550750725593},length_median=6.64398909992628,length_range={2.061784670733516,14.218847408271785},rate=1.7468541496904337E-4,rate_95%_HPD={3.7948741493973017E-5,3.3592262967372045E-4},rate_median=1.6377528973368768E-4,rate_range={4.252303654461956E-6,0.0010397081678955706}]:6.450752095306791,(((9[&height=2.580000000000893,height_95%_HPD={2.5799999999999983,2.5800000000000125},height_median=2.580000000000002,height_range={2.579999999999984,2.5800000000000267},length=1.6687339312543075,length_95%_HPD={0.5096970267910876,3.0926244283223134},length_median=1.5666788668715128,length_range={0.25343607941654867,6.42302420842244},rate=1.792098042033289E-4,rate_95%_HPD={3.8459954291568834E-5,3.476296475176977E-4},rate_median=1.6686913048479912E-4,rate_range={2.286623632796913E-6,0.0016142132116207652}]:1.621247527344519,27[&height=2.580000000000893,height_95%_HPD={2.5799999999999983,2.5800000000000125},height_median=2.580000000000002,height_range={2.579999999999984,2.5800000000000267},length=1.7025197647485337,length_95%_HPD={0.5085068685777046,3.137813842185828},length_median=1.5975302992682785,length_range={0.25343607941654867,5.999063880142231},rate=1.7977348846466703E-4,rate_95%_HPD={3.215366633107307E-5,3.431004977718025E-4},rate_median=1.6708558470229933E-4,rate_range={2.7144898364907693E-7,0.0015231965895086597}]:1.621247527344519)[&height=4.201247527345412,height_95%_HPD={3.089697026791086,5.5644805363793495},height_median=4.102798090462596,height_range={2.8334360794165505,8.579063880142229},length=1.0642223967409656,length_95%_HPD={1.7260186714906922E-4,2.4361341911023473},length_median=0.9172434420108555,length_range={1.7260186714906922E-4,6.090931837350393},posterior=0.8020146655803274,rate=1.786779515213512E-4,rate_95%_HPD={4.401888070681006E-5,3.4998469381333373E-4},rate_median=1.6644815232218598E-4,rate_range={2.788331883585067E-6,0.0011492765919433204}]:0.9717082510242729,((32[&height=2.424086986823955E-15,height_95%_HPD={0.0,7.105427357601002E-15},height_median=0.0,height_range={0.0,2.8421709430404007E-14},length=0.6977708792789632,length_95%_HPD={0.1114536374041819,1.477079686350713},length_median=0.6163381131104089,length_range={0.02632791640286314,4.194810163822552},rate=1.826867201248135E-4,rate_95%_HPD={3.5647555602021624E-5,3.4674624774042766E-4},rate_median=1.6870347287290435E-4,rate_range={5.909285325845622E-7,0.00407587776803638}]:0.6813129720377146,34[&height=2.4351390551529394E-15,height_95%_HPD={0.0,7.105427357601002E-15},height_median=0.0,height_range={0.0,2.8421709430404007E-14},length=0.7037729173059377,length_95%_HPD={0.10528442317198738,1.4981393940205052},length_median=0.6189848819147912,length_range={0.02632791640286314,4.1804006220265535},rate=1.8064708004726315E-4,rate_95%_HPD={4.2141794486802277E-5,3.5110779539833224E-4},rate_median=1.6803739950343506E-4,rate_range={7.24535691947748E-8,0.0026534892554507467}]:0.6813129720377146)[&height=0.681312972037717,height_95%_HPD={0.10451806573087907,1.426945216176179},height_median=0.6057655143123384,height_range={0.026327916402870244,4.1804006220265535},length=0.7426606114641308,length_95%_HPD={0.030321346310721253,1.680556409609089},length_median=0.6407097298561624,length_range={0.003393188912454548,4.022863961911881},posterior=0.9608917857936449,rate=1.8065556101366654E-4,rate_95%_HPD={3.639680041690552E-5,3.4546555025439114E-4},rate_median=1.669947375427017E-4,rate_range={1.1880764642736222E-7,0.0015774613334809684}]:0.7426615150597892,33[&height=0.11999999999997585,height_95%_HPD={0.11999999999999744,0.12000000000001165},height_median=0.12000000000000455,height_range={0.11999999999999034,0.12000000000002586},length=1.2848022718641483,length_95%_HPD={0.30224690931838083,2.5578775083892467},length_median=1.1920088088645926,length_range={0.03178035153138836,5.691813110922819},rate=1.7979291273140382E-4,rate_95%_HPD={4.190195117361798E-5,3.4527730824535915E-4},rate_median=1.678685860585372E-4,rate_range={1.1880764642736222E-7,0.0019666687936354685}]:1.3039744870975303)[&height=1.4239744870975062,height_95%_HPD={0.4275310523006155,2.6638582063160925},height_median=1.3282030578008346,height_range={0.18763391092224424,5.811813110922817},length=3.641367369786283,length_95%_HPD={1.738996171534403,5.585683728885705},length_median=3.5712103272359457,length_range={0.5724696559226174,8.679215232662404},posterior=1.0,rate=1.766106624146355E-4,rate_95%_HPD={3.7130285630357106E-5,3.375638586486501E-4},rate_median=1.6608621493751163E-4,rate_range={9.144652337243432E-7,8.889575967384546E-4}]:3.748981291272179)[&height=5.172955778369685,height_95%_HPD={3.501538883407761,6.9820091893844705},height_median=5.054892064449124,height_range={3.042350363553936,11.311874190042502},length=2.2314888351882853,length_95%_HPD={0.38595798741349796,4.292820181873122},length_median=2.07724905825345,length_range={0.051424177606779864,8.363687883834679},posterior=1.0,rate=1.952519846020211E-4,rate_95%_HPD={4.595615317192564E-5,3.666045700662314E-4},rate_median=1.7533491484218245E-4,rate_range={7.502903439286625E-6,0.004719090723402305}]:2.194512223451321,(10[&height=0.11999999999997644,height_95%_HPD={0.11999999999999744,0.12000000000001165},height_median=0.12000000000000455,height_range={0.11999999999998323,0.12000000000002586},length=4.008383678704002,length_95%_HPD={2.62624093709778,5.684794857786237},length_median=3.8580822012452387,length_range={2.4599999999999973,9.954844444540406},rate=1.7723414052980266E-4,rate_95%_HPD={3.2287920767462355E-5,3.373147291920903E-4},rate_median=1.6626830450293162E-4,rate_range={6.60257777544008E-7,9.815635530325295E-4}]:4.0104507933088085,25[&height=2.580000000000893,height_95%_HPD={2.5799999999999983,2.5800000000000125},height_median=2.580000000000002,height_range={2.579999999999984,2.5800000000000196},length=1.5483836787039764,length_95%_HPD={0.1662409370977791,3.224794857786236},length_median=1.3980822012452379,length_range={0.0,7.494844444540405},rate=1.8181680174924965E-4,rate_95%_HPD={3.404344213114958E-5,3.46214909370064E-4},rate_median=1.6885161248397315E-4,rate_range={1.1517031242406343E-6,0.002527744502961457}]:1.5504507933078915)[&height=4.130450793308785,height_95%_HPD={2.7462409370977774,5.790530888101237},height_median=3.979251828848348,height_range={2.592360076703791,10.07484444454041},length=3.2634421631031914,length_95%_HPD={0.9992285176709998,5.651934587628734},length_median=3.137334656835563,length_range={0.11593306379903012,8.870698593926228},posterior=0.9986667654247834,rate=1.775328548133944E-4,rate_95%_HPD={3.076772553613138E-5,3.322800436097739E-4},rate_median=1.6634891857625345E-4,rate_range={3.3573379608967767E-6,0.0010880480759518326}]:3.2370172085122215)[&height=7.367468001821006,height_95%_HPD={5.157401829970773,9.873313917841557},height_median=7.263550342891323,height_range={4.232499730628618,12.992945726024168},length=2.0431538432339087,length_95%_HPD={0.09726832019106268,4.348968082777329},length_median=1.85514008530075,length_range={8.492001068916011E-4,7.297771975484338},posterior=0.9113399007480927,rate=1.77941667487645E-4,rate_95%_HPD={3.847484848095003E-5,3.457003503699834E-4},rate_median=1.6629577940542963E-4,rate_range={3.3573379608967767E-6,0.001331493598564696}]:1.6632840934866788)[&height=9.030752095307685,height_95%_HPD={6.351499802327254,11.78921796896168},height_median=9.002520695295548,height_range={5.114204705219848,15.347349153393836},length=2.253276920433966,length_95%_HPD={0.12627485980342357,4.781651003301334},length_median=2.065307955393827,length_range={0.0015255973045071869,9.819766610254035},posterior=0.8785275164802607,rate=1.9353547944364483E-4,rate_95%_HPD={3.948135523370544E-5,3.628342361885785E-4},rate_median=1.7576548464626643E-4,rate_range={7.686652010685225E-6,0.0034306489129307827}]:1.6998177506494976,7[&height=2.580000000000893,height_95%_HPD={2.5799999999999983,2.5800000000000125},height_median=2.580000000000002,height_range={2.579999999999984,2.5800000000000196},length=9.376483437021529,length_95%_HPD={5.949136541876658,12.759959599583024},length_median=9.36450661897057,length_range={4.089652401265639,18.55179306390216},rate=1.9704956521840865E-4,rate_95%_HPD={5.2359144120415815E-5,3.72311450776631E-4},rate_median=1.7825648915755442E-4,rate_range={1.9881124924549185E-5,0.0016198763519267106}]:8.150569845956289)[&height=10.730569845957183,height_95%_HPD={7.998436246508476,13.35482176327736},height_median=10.716909949526112,height_range={6.669652401265637,16.23945020451422},length=1.718901652024864,length_95%_HPD={9.939443070194898E-4,4.1350911400591706},length_median=1.4784956084789798,length_range={9.939443070194898E-4,8.638355454279925},posterior=0.44359677060958447,rate=1.9080587134628714E-4,rate_95%_HPD={4.357045917563877E-5,3.6724572910957684E-4},rate_median=1.747461672425005E-4,rate_range={1.1664761786919191E-6,0.0017570156273121968}]:1.9929495649311093,18[&height=9.589999999997426,height_95%_HPD={9.589999999999996,9.59000000000001},height_median=9.590000000000003,height_range={9.58999999999999,9.590000000000025},length=2.348272530051459,length_95%_HPD={0.30000037331865315,4.759367351754246},length_median=2.2110246687010218,length_range={0.0,12.381303698089472},rate=1.8253812383880484E-4,rate_95%_HPD={3.548916606006868E-5,3.529145611060931E-4},rate_median=1.6858298691401632E-4,rate_range={3.480496767034375E-6,0.001826358318269775}]:3.133519410890866)[&height=12.723519410888292,height_95%_HPD={10.455207932165699,15.215846244710477},height_median=12.633866245317435,height_range={9.66146002084096,20.487120940371135},length=2.716965992843232,length_95%_HPD={0.31946049907627483,5.272041079331821},length_median=2.574516810088255,length_range={0.0014716349327130729,12.24652529570671},posterior=0.9708169765202578,rate=1.804638208768296E-4,rate_95%_HPD={3.699898870064673E-5,3.47115154259282E-4},rate_median=1.6701979882546874E-4,rate_range={9.245151314318765E-7,0.002195861358633411}]:1.7664805891114774,24[&height=14.489999999998458,height_95%_HPD={14.489999999999995,14.490000000000009},height_median=14.490000000000002,height_range={14.489999999999988,14.490000000000023},length=1.0466046100079847,length_95%_HPD={0.0,3.8019065072447447},length_median=0.5750222544724153,length_range={0.0,17.150296648871837},rate=1.8510012440525986E-4,rate_95%_HPD={3.356132962145857E-5,3.5083192778120756E-4},rate_median=1.6856030958132493E-4,rate_range={3.482505838357369E-7,0.009984692606444969}]:0.0)[&height=14.48999999999977,height_95%_HPD={14.489999999999995,14.490000000000009},height_median=14.490000000000002,height_range={14.489999999999991,14.490000000000016},length=1.2090603938245241,length_95%_HPD={0.06641934744484246,2.7508146750521867},length_median=1.029240905392955,length_range={0.02604548098299375,6.6595779864412314},posterior=0.2543515295163321,rate=1.852746631380252E-4,rate_95%_HPD={3.9277894778012104E-5,3.4409903249207083E-4},rate_median=1.725393993558042E-4,rate_range={5.605130217046965E-7,0.002195861358633411}]:1.7622760579501833,26[&height=14.489999999998458,height_95%_HPD={14.489999999999995,14.490000000000009},height_median=14.490000000000002,height_range={14.489999999999988,14.490000000000023},length=1.4707200250056927,length_95%_HPD={0.0,3.473754290712659},length_median=1.263632782517739,length_range={0.0,8.180633960834815},rate=1.817320463804213E-4,rate_95%_HPD={3.635527227483337E-5,3.44202288889086E-4},rate_median=1.6724615327144024E-4,rate_range={9.17956841265252E-7,0.002418924345128097}]:1.7622760579514942)[&height=16.252276057949953,height_95%_HPD={14.580539872211407,18.366761763445144},height_median=16.018906021303902,height_range={14.516045480982996,23.154003893056824},length=2.6531338484972737,length_95%_HPD={0.16885456246108177,5.507096379450832},length_median=2.452239520177244,length_range={0.0017838723314831384,10.215625246968667},posterior=0.8256425449966669,rate=1.7877814797908294E-4,rate_95%_HPD={4.159568247920057E-5,3.4806951859708466E-4},rate_median=1.6649913936654586E-4,rate_range={1.6722379918289697E-6,0.0021592419568103277}]:2.003275474389369,30[&height=14.489999999998458,height_95%_HPD={14.489999999999995,14.490000000000009},height_median=14.490000000000002,height_range={14.489999999999988,14.490000000000023},length=3.907406374359841,length_95%_HPD={0.0,7.028548717855873},length_median=3.778318458180422,length_range={0.0,14.984907807811648},rate=1.8199278641246996E-4,rate_95%_HPD={3.934294480825112E-5,3.487552349351756E-4},rate_median=1.6796319442291421E-4,rate_range={2.206685798864073E-6,0.0031409314551535668}]:3.7655515323408633)[&height=18.25555153233932,height_95%_HPD={15.889801865568828,21.050394504211788},height_median=18.078854204983074,height_range={15.109578260690256,27.883791462571065},length=1.7127169609280812,length_95%_HPD={0.002140569943762216,3.9533817746343054},length_median=1.4680558007058337,length_range={2.8612545522932464E-4,9.791807719568908},posterior=0.33738241611732467,rate=1.8213059475151956E-4,rate_95%_HPD={3.8027088345339786E-5,3.4811363486223466E-4},rate_median=1.6717650912924901E-4,rate_range={2.924973921946222E-6,0.002466200984560474}]:1.7856525495119193,15[&height=18.089999999996994,height_95%_HPD={18.089999999999993,18.090000000000007},height_median=18.09,height_range={18.089999999999986,18.09000000000002},length=1.7281759317933292,length_95%_HPD={0.0,4.6121032014155965},length_median=1.4326944589634927,length_range={0.0,14.764007791896951},rate=1.8225115078941858E-4,rate_95%_HPD={3.8459954291568834E-5,3.492829061175596E-4},rate_median=1.6827758601507215E-4,rate_range={8.127313490704766E-7,0.0026698620985148957}]:1.9512040818542467)[&height=20.04120408185124,height_95%_HPD={18.09466634540511,22.550643006949358},height_median=19.77877121118022,height_range={18.091228520548842,29.47490780781165},length=1.6860874860657646,length_95%_HPD={0.0016796297103418567,4.3013800067143535},length_median=1.383681491460532,length_range={0.0016796297103418567,9.22040984084607},posterior=0.215169246722465,rate=1.7683320880439423E-4,rate_95%_HPD={3.6277592146363896E-5,3.480021236063966E-4},rate_median=1.6353979824871708E-4,rate_range={3.8412929452613004E-6,9.011660524412251E-4}]:1.5299104592197743,(((4[&height=13.790000000000425,height_95%_HPD={13.789999999999996,13.79000000000001},height_median=13.79,height_range={13.789999999999985,13.790000000000028},length=0.7591097806854796,length_95%_HPD={0.0,2.4391510032012462},length_median=0.47156081163228336,length_range={0.0,11.080817028011847},rate=1.82063372427327E-4,rate_95%_HPD={3.1565849256098856E-5,3.4620080506813023E-4},rate_median=1.6884440440760744E-4,rate_range={5.909285325845622E-7,0.0034306489129307827}]:0.7055570537084268,5[&height=13.790000000000425,height_95%_HPD={13.789999999999996,13.79000000000001},height_median=13.79,height_range={13.789999999999985,13.790000000000028},length=0.8378321873207761,length_95%_HPD={0.0,2.729544224496827},length_median=0.5044593710291707,length_range={0.0,11.080817028011847},rate=1.8272982662202763E-4,rate_95%_HPD={3.498183696754134E-5,3.484102160504467E-4},rate_median=1.6857205552657406E-4,rate_range={5.635567660629555E-7,0.0022270737865568873}]:0.7055570537084268)[&height=14.495557053708852,height_95%_HPD={13.79006911690097,15.965421283049753},height_median=14.248279943398238,height_range={13.79006911690097,24.870817028011853},length=3.9747906805568762,length_95%_HPD={0.00981289163186716,8.024195397288917},length_median=3.6596815335132113,length_range={0.00981289163186716,17.262516784622363},posterior=0.9247463150877713,rate=1.8249572987780099E-4,rate_95%_HPD={3.970764426254373E-5,3.4956786308228333E-4},rate_median=1.677752718206186E-4,rate_range={2.7144898364907693E-7,0.0031905190937869393}]:3.271861834863204,20[&height=13.989999999998735,height_95%_HPD={13.989999999999995,13.990000000000009},height_median=13.990000000000002,height_range={13.989999999999988,13.990000000000023},length=4.102662049904418,length_95%_HPD={0.0,8.805028089949921},length_median=3.6335060024917354,length_range={0.0,29.85660471293653},rate=1.8289863600897988E-4,rate_95%_HPD={3.4552081533580117E-5,3.454414685349431E-4},rate_median=1.6735988500597436E-4,rate_range={5.190221328034936E-7,0.004698389678088896}]:3.7774188885733206)[&height=17.767418888572056,height_95%_HPD={14.885116280090479,21.064937313119835},height_median=17.503747485360254,height_range={14.416824882891841,27.008200366580375},length=2.510489107774266,length_95%_HPD={0.0043469321114528725,5.621642378269804},length_median=2.236305947549674,length_range={0.0043469321114528725,11.37493838421894},posterior=0.4397452040589586,rate=1.8357048505558137E-4,rate_95%_HPD={3.583528401980186E-5,3.475252620542013E-4},rate_median=1.7080508387840975E-4,rate_range={1.1517031242406343E-6,0.0029879198846239673}]:0.6144453370011043,13[&height=11.589999999997268,height_95%_HPD={11.589999999999996,11.59000000000001},height_median=11.59,height_range={11.589999999999982,11.590000000000025},length=5.976294508195471,length_95%_HPD={2.1999999999999993,10.504439495126235},length_median=5.617394821994758,length_range={0.6269240126913616,25.124558929971666},rate=1.829540406342334E-4,rate_95%_HPD={3.837129407757867E-5,3.4895091695039566E-4},rate_median=1.6787296959455537E-4,rate_range={2.047681625862316E-8,0.0019559752393148123}]:6.7918642255758925)[&height=18.38186422557316,height_95%_HPD={15.449830771819617,21.937886762547254},height_median=18.147654424380914,height_range={14.475185591331204,28.23467717717194},length=2.4180024286601562,length_95%_HPD={0.009914018011269121,5.440714935332302},length_median=2.196494912002102,length_range={0.0011705619029207526,11.390434688386051},posterior=0.3332345752166506,rate=1.8264404405735668E-4,rate_95%_HPD={3.1298360100073686E-5,3.4042708993592755E-4},rate_median=1.6812693690248525E-4,rate_range={1.5757782166379863E-6,0.002418924345128097}]:3.189250315497855)[&height=21.571114541071015,height_95%_HPD={18.51270324222071,25.593787531588973},height_median=21.178603119684084,height_range={18.09845259203069,32.854007791896954},length=4.685206012936641,length_95%_HPD={0.2953787008508044,9.565761482791864},length_median=4.271579611285098,length_range={0.020380886215932037,21.017863118998875},posterior=0.8610473298274202,rate=1.7424051324556105E-4,rate_95%_HPD={3.9490380495972935E-5,3.341261839431843E-4},rate_median=1.638745995723409E-4,rate_range={1.5484824283407625E-6,0.0013763019351297626}]:5.521261962332066)[&height=27.09237650340308,height_95%_HPD={23.013291687734025,32.97470007663857},height_median=26.458304321828,height_range={22.993647016889916,45.6415671451754},length=8.754977403486693,length_95%_HPD={2.082599479552165,17.142700083009103},length_median=8.141633339067539,length_range={4.149097945926883E-4,35.61605833783774},posterior=0.9317087623139026,rate=1.816065495248912E-4,rate_95%_HPD={3.935323915038767E-5,3.453891004421588E-4},rate_median=1.6762510927049396E-4,rate_range={1.5484824283407625E-6,0.004698389678088896}]:6.053659013325877,2[&height=28.09000000000581,height_95%_HPD={28.089999999999996,28.090000000000007},height_median=28.09,height_range={28.089999999999986,28.090000000000032},length=5.893212301070649,length_95%_HPD={0.0,12.686141662076881},length_median=5.488232549347028,length_range={0.0,24.44209606825439},rate=1.820738169145186E-4,rate_95%_HPD={3.3787946278789024E-5,3.469647210827747E-4},rate_median=1.6811993579700875E-4,rate_range={1.2288208971483893E-6,0.001742818963344626}]:5.056035516723149)[&height=33.14603551672896,height_95%_HPD={28.103289989278128,39.48367076489193},height_median=32.58968726804164,height_range={28.09756237945928,49.7817177622251},length=3.5874396267263258,length_95%_HPD={0.0022112248497165865,8.160769463788554},length_median=3.1972550324736773,length_range={0.0022112248497165865,18.219563626204},posterior=0.45959558551218427,rate=1.8770449220969392E-4,rate_95%_HPD={3.916427334085027E-5,3.6085924946653195E-4},rate_median=1.7153626138034642E-4,rate_range={1.873765145160863E-6,0.005645175449993492}]:4.984276528972231,(6[&height=28.09000000000581,height_95%_HPD={28.089999999999996,28.090000000000007},height_median=28.09,height_range={28.089999999999986,28.090000000000025},length=1.3546320428424614,length_95%_HPD={0.0,4.1755261236514905},length_median=0.9519134503849074,length_range={0.0,14.749564094869388},rate=1.8262724895494201E-4,rate_95%_HPD={3.3958371091494335E-5,3.5050939422274146E-4},rate_median=1.6873851598396078E-4,rate_range={1.0567911699249035E-6,0.002803681116656452}]:0.0,((23[&height=0.11999999999997649,height_95%_HPD={0.11999999999999744,0.12000000000001165},height_median=0.12000000000000455,height_range={0.11999999999998323,0.12000000000003297},length=8.869236353630809,length_95%_HPD={7.119999999999997,12.634518048346127},length_median=8.359475618752146,length_range={7.119999999999997,33.26942385244247},rate=1.8240929668556072E-4,rate_95%_HPD={4.13160207069825E-5,3.5546370953015325E-4},rate_median=1.6800467653022095E-4,rate_range={8.127313490704766E-7,0.004090647493283047}]:7.11999999999998,35[&height=7.24000000000128,height_95%_HPD={7.239999999999995,7.240000000000009},height_median=7.240000000000002,height_range={7.239999999999988,7.240000000000023},length=1.749236353631113,length_95%_HPD={0.0,5.5145180483461225},length_median=1.2394756187521416,length_range={0.0,26.149423852442467},rate=1.816830863912652E-4,rate_95%_HPD={3.923165839295375E-5,3.5140028525804215E-4},rate_median=1.6831547486354125E-4,rate_range={2.230145145225456E-6,0.001701536918227389}]:0.0)[&height=7.239999999999956,height_95%_HPD={7.239999999999995,7.240000000000009},height_median=7.240000000000002,height_range={7.239999999999988,7.240000000000016},length=18.3665710403047,length_95%_HPD={13.149999999999995,27.554319212405147},length_median=16.41229249959391,length_range={13.149999999999995,40.506429244124845},posterior=0.1822087252796089,rate=1.8266008833633005E-4,rate_95%_HPD={4.675731331832023E-5,3.5369616149445943E-4},rate_median=1.6968999719566702E-4,rate_range={1.3328153397634103E-5,0.001041288672198677}]:16.011926890808557,31[&height=20.390000000007063,height_95%_HPD={20.38999999999999,20.390000000000004},height_median=20.389999999999997,height_range={20.389999999999983,20.390000000000022},length=4.864379719252078,length_95%_HPD={0.0,10.530728471137405},length_median=4.176204445155243,length_range={0.0,19.97419585628633},rate=1.8202066243556606E-4,rate_95%_HPD={3.825000356011406E-5,3.482537252895467E-4},rate_median=1.680334137881324E-4,rate_range={9.94609535168591E-7,0.002803681116656452}]:2.861926890801449)[&height=23.251926890808512,height_95%_HPD={20.39056608683316,27.654813203758014},height_median=22.72883198790099,height_range={20.390566086833154,33.82674881486788},length=6.302123739532477,length_95%_HPD={1.2112535401428417,10.599467818941843},length_median=6.518380356592122,length_range={0.025564606755565933,18.456426312382952},posterior=0.5578846011406563,rate=1.8390425071528236E-4,rate_95%_HPD={4.732149426412135E-5,3.611005625153935E-4},rate_median=1.692365810857281E-4,rate_range={2.2094232462389796E-6,0.003983986600061063}]:4.838073109190525)[&height=28.089999999999037,height_95%_HPD={28.09,28.090000000000007},height_median=28.09,height_range={28.089999999999993,28.09000000000002},length=7.968541251657935,length_95%_HPD={2.723601466879437,15.175669551338533},length_median=7.440689776600902,length_range={0.49269294320934165,26.136993269146462},posterior=0.1237686097326124,rate=1.8470004546494365E-4,rate_95%_HPD={4.4300771791648E-5,3.423823917637888E-4},rate_median=1.7284342328674062E-4,rate_range={9.169746483607819E-6,0.001769757204081695}]:10.040312045702152)[&height=38.13031204570119,height_95%_HPD={30.826341292204788,46.80530271353917},height_median=37.361351538197596,height_range={29.784619010582272,75.70484534216195},length=0.0,posterior=1.0,rate=1.0]:0.0;
End;
