# Supplementary material for: A new seal from the Late Miocene of the Eastern Paratethys highlights the past regional diversity of true seals (Phocidae)
Source: Swiss J Palaeontol. 2025 Jun 12;144(1):28. doi: 10.1186/s13358-025-00372-7 (PMC12162803; doi:10.1186/s13358-025-00372-7)
Supplement: Supplementary file 5 — Additional file 5 [file 13358_2025_372_MOESM5_ESM.tree]

#NEXUS

Begin taxa;
	Dimensions ntax=35;
		Taxlabels
			Acrophoca_longirostris_11.6
			Allodesmus_kernensis_28.1
			Cystophora_cristata_2.59
			Devinophoca_claytoni_13.8
			Devinophoca_emryi_13.8
			Enaliarctos_mealsi_28.1
			Erignathus_barbatus_2.59
			Hadrokirus_martini_7.25
			Halichoerus_grypus_2.59
			Histriophoca_fasciata_0.13
			Homiphoca_capensis_5.6
			Hydrurga_leptonyx_0.01
			Kawas_benegasorum_11.6
			Leptonychotes_weddelli_0.01
			Leptophoca_proxima_18.1
			Lobodon_carcinophaga_2.59
			Mirounga_leonina_2.59
			Monachopsis_pontica_9.6
			Monachus_monachus_2.59
			Nanophoca_vitulinoides_14
			Noriphoca_gaudini_23
			Ommatophoca_rossi_2.59
			Otaria_flavescens_0.13
			Pachyphoca_ukrainica_14.5
			Pagophilus_groenlandicus_2.59
			Paratethyophoca_14.5
			Phoca_vitulina_2.59
			Piscophoca_pacifica_7.25
			Pliophoca_etrusca_7.25
			Praepusa_tarchancutica_14.5
			Pteronarctos_goedertae_20.4
			Pusa_caspica_0.01
			Pusa_hispida_0.13
			Pusa_sibirica_0.01
			Thalassoleon_mexicanus_7.25
			;
End;
Begin trees;
	Translate
		     1 Acrophoca_longirostris_11.6,
		     2 Allodesmus_kernensis_28.1,
		     3 Cystophora_cristata_2.59,
		     4 Devinophoca_claytoni_13.8,
		     5 Devinophoca_emryi_13.8,
		     6 Enaliarctos_mealsi_28.1,
		     7 Erignathus_barbatus_2.59,
		     8 Hadrokirus_martini_7.25,
		     9 Halichoerus_grypus_2.59,
		    10 Histriophoca_fasciata_0.13,
		    11 Homiphoca_capensis_5.6,
		    12 Hydrurga_leptonyx_0.01,
		    13 Kawas_benegasorum_11.6,
		    14 Leptonychotes_weddelli_0.01,
		    15 Leptophoca_proxima_18.1,
		    16 Lobodon_carcinophaga_2.59,
		    17 Mirounga_leonina_2.59,
		    18 Monachopsis_pontica_9.6,
		    19 Monachus_monachus_2.59,
		    20 Nanophoca_vitulinoides_14,
		    21 Noriphoca_gaudini_23,
		    22 Ommatophoca_rossi_2.59,
		    23 Otaria_flavescens_0.13,
		    24 Pachyphoca_ukrainica_14.5,
		    25 Pagophilus_groenlandicus_2.59,
		    26 Paratethyophoca_14.5,
		    27 Phoca_vitulina_2.59,
		    28 Piscophoca_pacifica_7.25,
		    29 Pliophoca_etrusca_7.25,
		    30 Praepusa_tarchancutica_14.5,
		    31 Pteronarctos_goedertae_20.4,
		    32 Pusa_caspica_0.01,
		    33 Pusa_hispida_0.13,
		    34 Pusa_sibirica_0.01,
		    35 Thalassoleon_mexicanus_7.25
;
tree TREE_MCC_mean = ((((((1[&height=11.589999999997268,height_95%_HPD={11.589999999999996,11.59000000000001},height_median=11.590000000000003,height_range={11.58999999999999,11.590000000000018},length=2.1522544497661755,length_95%_HPD={0.0,4.9137619961050945},length_median=1.9046331806894266,length_range={0.0,11.257520910198377},rate=0.030340732987297895,rate_95%_HPD={0.003926976088764885,0.06903117302260481},rate_median=0.02518250401960571,rate_range={0.0023279701424959074,0.251532355295598}]:2.1691738327555043,(((12[&height=2.0393697511816816E-15,height_95%_HPD={0.0,7.105427357601002E-15},height_median=0.0,height_range={0.0,2.1316282072803006E-14},length=3.4474545861215313,length_95%_HPD={1.3115578858436905,5.906995555375559},length_median=3.338380787599249,length_range={0.5926128593102575,8.876285778870411},rate=0.019008818951200244,rate_95%_HPD={0.0037816663580328104,0.03707324083948368},rate_median=0.017487860517619976,rate_range={0.002076353413845417,0.15192602331188007}]:3.44745458612153,14[&height=2.0393697511816816E-15,height_95%_HPD={0.0,7.105427357601002E-15},height_median=0.0,height_range={0.0,2.1316282072803006E-14},length=3.4474545861215313,length_95%_HPD={1.3115578858436905,5.906995555375559},length_median=3.338380787599249,length_range={0.5926128593102575,8.876285778870411},rate=0.02442053449369564,rate_95%_HPD={0.006534076539537361,0.04712344400526984},rate_median=0.022301130203825174,rate_range={0.002716292230992075,0.1469010880836449}]:3.44745458612153)[&height=3.447454586121532,height_95%_HPD={1.3115578858436905,5.906995555375566},height_median=3.338380787599249,height_range={0.5926128593102575,8.876285778870411},length=3.277626959817576,length_95%_HPD={0.6241925250694109,6.014050209092964},length_median=3.1842268586832674,length_range={0.051353701392578444,10.656054181527715},posterior=1.0,rate=0.015144271909507507,rate_95%_HPD={0.0026750768603292807,0.030454878354597575},rate_median=0.01354271743160227,rate_range={0.0010806884198491134,0.10522281345243194}]:3.2831498014264433,(16[&height=2.580000000000893,height_95%_HPD={2.5799999999999983,2.5800000000000125},height_median=2.580000000000002,height_range={2.579999999999991,2.5800000000000267},length=2.761660150617151,length_95%_HPD={1.1779316998787799,4.752089362429228},length_median=2.616661755867561,length_range={0.5790089628702582,8.246297377753347},rate=0.026138908449601275,rate_95%_HPD={0.006370384605708403,0.04971192170532475},rate_median=0.02408961817121195,rate_range={0.003518316127545697,0.1390081822840042}]:2.7560169322422934,22[&height=2.580000000000893,height_95%_HPD={2.5799999999999983,2.5800000000000125},height_median=2.580000000000002,height_range={2.579999999999991,2.5800000000000267},length=2.7625128372118066,length_95%_HPD={1.1774859592748967,4.752619210522866},length_median=2.6181148781309886,length_range={0.5790089628702582,8.246297377753347},rate=0.029782345105917946,rate_95%_HPD={0.008442719388174475,0.05698767214707185},rate_median=0.02686062219085306,rate_range={0.0037194857678901653,0.2490921952644491}]:2.7560169322422934)[&height=5.3360169322431865,height_95%_HPD={3.7202216184214087,7.275017302448326},height_median=5.192956755213725,height_range={3.1590089628702565,10.826297377753345},length=1.400171990694908,length_95%_HPD={0.09239936940933902,3.115813619188856},length_median=1.2320047905482703,length_range={0.009250364756820062,6.881986754718227},posterior=0.989704466335827,rate=0.03296993589037079,rate_95%_HPD={0.0054767502820489995,0.07143185856946993},rate_median=0.027911652187615495,rate_range={0.0022734622464072726,0.37285941531767386}]:1.394587455304789)[&height=6.7306043875479755,height_95%_HPD={4.486404524760843,9.272847202931594},height_median=6.5670909604637195,height_range={3.526116628765493,13.985716467569798},length=3.436507196797277,length_95%_HPD={0.7704590681187717,6.468797348463259},length_median=3.251315078894816,length_range={0.07874694969764207,11.93816153021466},posterior=1.0,rate=0.03464601844057135,rate_95%_HPD={0.008410156420272333,0.07444105198004274},rate_median=0.02936093142178856,rate_range={0.002546321838920796,0.26667820084961175}]:4.535966703703139,(17[&height=2.580000000000893,height_95%_HPD={2.5799999999999983,2.5800000000000125},height_median=2.5799999999999983,height_range={2.579999999999991,2.5800000000000196},length=7.052284168711715,length_95%_HPD={3.33893168429627,10.725004197545708},length_median=6.963813068523805,length_range={1.4999650687427604,16.799187318283668},rate=0.02284035694825651,rate_95%_HPD={0.008113682808105578,0.040352789005476584},rate_median=0.021672908024549378,rate_range={0.0032787037663600067,0.09151781509589776}]:7.778831106008466,(19[&height=2.580000000000893,height_95%_HPD={2.5799999999999983,2.5800000000000125},height_median=2.580000000000002,height_range={2.579999999999984,2.5800000000000267},length=6.334984129400444,length_95%_HPD={3.5505860817250046,9.218881604574172},length_median=6.221250124391993,length_range={1.4999650687427604,14.03783658639173},rate=0.018345229630038352,rate_95%_HPD={0.00425226885261906,0.03282169226819813},rate_median=0.017246308582088574,rate_range={0.0010806884198491134,0.08011859403591677}]:6.5721319729114445,29[&height=7.24000000000128,height_95%_HPD={7.239999999999995,7.240000000000009},height_median=7.240000000000002,height_range={7.239999999999988,7.240000000000023},length=3.1857145074642013,length_95%_HPD={0.26074912211797496,7.5037900890064755},length_median=2.588683586762727,length_range={0.0,16.558790149850076},rate=0.046397179028475594,rate_95%_HPD={0.008937772986947496,0.10699466337151713},rate_median=0.03785795957687249,rate_range={0.003099086738835095,0.37112773275412747}]:1.912131972911058)[&height=9.152131972912338,height_95%_HPD={7.487693835190203,11.114294392337904},height_median=8.961482863988834,height_range={7.258945037919254,16.17208978915852},length=1.5869142285321876,length_95%_HPD={0.0042478489943960085,3.7872562084034307},length_median=1.3348210398100733,length_range={0.003069152375012152,9.192495610310374},posterior=0.4468557884601141,rate=0.03569112478444006,rate_95%_HPD={0.004447412520783405,0.08470211374048943},rate_median=0.028625257328769443,rate_range={0.0022188422378447343,0.26086106865891473}]:1.2066991330970218)[&height=10.35883110600936,height_95%_HPD={8.041178036837799,13.094012955259792},height_median=10.134197049862081,height_range={7.651295266286425,17.949707631591224},length=1.1256567886481497,length_95%_HPD={7.234358905350291E-5,2.8176206896645297},length_median=0.9221074490206771,length_range={7.234358905350291E-5,6.864190629222424},posterior=0.3118287534256722,rate=0.03266615966918694,rate_95%_HPD={0.004230047656826246,0.07312879363233787},rate_median=0.026730083915705347,rate_range={0.002095340439504025,0.2668652934481467}]:0.9077399852417543)[&height=11.266571091251114,height_95%_HPD={8.687224881383841,14.358505684282282},height_median=11.109021933027286,height_range={7.4371815355507245,21.233331875534134},length=2.783472387849555,length_95%_HPD={0.06305787045933897,5.567714795253753},length_median=2.5931754592598644,length_range={0.002261007969522666,12.86004131076599},posterior=0.8511962076883194,rate=0.03460978500755205,rate_95%_HPD={0.004557132785447305,0.07251276914006409},rate_median=0.02945249247025905,rate_range={0.0020670633057110273,0.5248238999657002}]:2.492602741501658)[&height=13.759173832752772,height_95%_HPD={11.645733030977027,16.31381309811941},height_median=13.552418942186968,height_range={11.593165191423118,21.117580871369995},length=1.967467820597886,length_95%_HPD={0.0010300464013823785,4.424728888507236},length_median=1.7555184413774185,length_range={0.0010300464013823785,9.09178242670578},posterior=0.5054440411821347,rate=0.031973102222964116,rate_95%_HPD={0.004900931684990239,0.06856816824645633},rate_median=0.02702319286540225,rate_range={0.0019511538661373359,0.2587488687666605}]:1.751960403185544,((8[&height=7.24000000000128,height_95%_HPD={7.239999999999995,7.240000000000009},height_median=7.240000000000002,height_range={7.239999999999988,7.240000000000023},length=2.0293471752126937,length_95%_HPD={0.2583260033920354,4.382398969270547},length_median=1.8006214916074939,length_range={0.0,10.231879143616904},rate=0.03190469717671174,rate_95%_HPD={0.005484697212669983,0.07126946266717951},rate_median=0.026686905026101722,rate_range={0.002667134118529723,0.25990362559985764}]:1.9816171972669538,28[&height=7.24000000000128,height_95%_HPD={7.239999999999995,7.240000000000009},height_median=7.240000000000002,height_range={7.239999999999988,7.240000000000023},length=2.1181685412574707,length_95%_HPD={0.3077635790219553,4.6232997070505135},length_median=1.8629033629138263,length_range={0.0,9.979875100516452},rate=0.03195382265215682,rate_95%_HPD={0.003709189905021962,0.07142562179190239},rate_median=0.02675395060265053,rate_range={0.0014921236413911287,0.23736296211772626}]:1.9816171972669538)[&height=9.221617197268234,height_95%_HPD={7.502482561882797,11.295807890491652},height_median=9.011132987585139,height_range={7.369234679908484,17.052755073307356},length=2.6052503175912807,length_95%_HPD={0.03412609298705149,6.23787021712624},length_median=2.2017659007830233,length_range={0.0020922459255956483,15.73577681053862},posterior=0.8203836752833124,rate=0.03205977216542656,rate_95%_HPD={0.005006673357229184,0.0701560608081296},rate_median=0.026702878056236327,rate_range={0.002095340439504025,0.28885380125324284}]:2.054211195437045,11[&height=5.589999999998082,height_95%_HPD={5.589999999999996,5.5900000000000105},height_median=5.590000000000003,height_range={5.589999999999989,5.590000000000025},length=5.768452837939616,length_95%_HPD={1.6499999999999986,10.199561991874354},length_median=5.372922190051497,length_range={1.6499999999999986,21.057703967076243},rate=0.030133495758559767,rate_95%_HPD={0.005775894980093836,0.0633283995933925},rate_median=0.02581694283023812,rate_range={0.001997686915134844,0.22730002692047838}]:5.685828392707196)[&height=11.275828392705279,height_95%_HPD={8.251172225456806,14.769738582677888},height_median=10.984902146099294,height_range={7.741868318221947,26.374622087927552},length=3.334052172651135,length_95%_HPD={0.27766990209179454,6.763473210383687},length_median=3.094314732368847,length_range={3.8118094009576E-4,13.243964368021533},posterior=0.9223761202873861,rate=0.03189738380088656,rate_95%_HPD={0.004424392817053039,0.06978338487983105},rate_median=0.027033380992186173,rate_range={0.0023755830293095076,0.2517743059947151}]:4.2353058432330375)[&height=15.511134235938316,height_95%_HPD={12.486609965019383,19.256314325311784},height_median=15.247254778859741,height_range={11.592159859160667,27.145360290467313},length=8.283739503864888,length_95%_HPD={3.1129623619960576,13.197903655783826},length_median=8.271104910884798,length_range={0.09449207689952388,22.55538582057781},posterior=0.99600029627435,rate=0.044253145336843526,rate_95%_HPD={0.008605624437928273,0.11250674466975483},rate_median=0.034617924131468227,rate_range={0.0016852570465896155,0.31489492680259723}]:9.165719610335271,21[&height=22.98999999999559,height_95%_HPD={22.99,22.990000000000006},height_median=22.99,height_range={22.989999999999984,22.99000000000002},length=2.16114891410713,length_95%_HPD={0.0,7.3227859719584885},length_median=1.335093472548241,length_range={0.0,21.893406210047356},rate=0.031581892947005606,rate_95%_HPD={0.003001882573056851,0.07276276292378309},rate_median=0.02534348929001696,rate_range={0.0012219006144119646,0.5098658607461627}]:1.686853846277998)[&height=24.676853846273588,height_95%_HPD={22.991815065945826,27.91346352468726},height_median=24.19035440316809,height_range={22.991815065945826,35.39766370989873},length=3.334803095599103,length_95%_HPD={1.768863946693955E-5,8.513487846666731},length_median=2.6452977759516614,length_range={1.768863946693955E-5,23.955875842915862},posterior=0.36463965632175394,rate=0.03404152680750149,rate_95%_HPD={0.004135141361603403,0.08255616173637959},rate_median=0.027021988344201907,rate_range={0.0020948726568198626,0.28855101706098113}]:2.4633747683946083,((((((((3[&height=2.580000000000893,height_95%_HPD={2.5799999999999983,2.5800000000000125},height_median=2.580000000000002,height_range={2.579999999999991,2.5800000000000267},length=6.647798906469033,length_95%_HPD={3.2469696215529247,9.905648009624493},length_median=6.58208989876573,length_range={1.81312387036251,16.156234100029135},rate=0.04805392421279875,rate_95%_HPD={0.01749319246387386,0.08899379817769705},rate_median=0.04368372074649327,rate_range={0.01034996117722706,0.21513548113541414}]:6.395488504043984,(((9[&height=2.580000000000893,height_95%_HPD={2.5799999999999983,2.5800000000000125},height_median=2.5800000000000054,height_range={2.579999999999991,2.5800000000000267},length=1.6619488501527957,length_95%_HPD={0.43058313233517254,3.028601763848428},length_median=1.5552326309053015,length_range={0.08265559935318478,9.393512945595774},rate=0.04422786343672587,rate_95%_HPD={0.010629111231975016,0.09336322356977486},rate_median=0.03742089476618477,rate_range={0.0048831272721864384,0.31002661902736256}]:1.617045470129892,27[&height=2.580000000000893,height_95%_HPD={2.5799999999999983,2.5800000000000125},height_median=2.5800000000000054,height_range={2.579999999999991,2.5800000000000267},length=1.6916535042790208,length_95%_HPD={0.4499939693391326,3.0800723000995305},length_median=1.581140266581471,length_range={0.09920354435863032,9.071847522143642},rate=0.026804932603120498,rate_95%_HPD={0.006042231272089615,0.05468654373232681},rate_median=0.023943810884430813,rate_range={0.001604268686459347,0.20555996444227181}]:1.617045470129892)[&height=4.197045470130785,height_95%_HPD={3.0449824790917646,5.522006461118757},height_median=4.096206305358564,height_range={2.7291458886384135,11.651847522143655},length=1.0316057073285203,length_95%_HPD={0.009877340842145088,2.3849702579266285},length_median=0.900241180609509,length_range={5.398646633025805E-4,5.540186132649378},posterior=0.803421968743056,rate=0.03327717979304096,rate_95%_HPD={0.00569491876936536,0.0737628808371517},rate_median=0.02773967295892256,rate_range={0.0024340081839456617,0.2829943409919883}]:0.940182686683646,((32[&height=2.3996145498097748E-15,height_95%_HPD={0.0,7.105427357601002E-15},height_median=0.0,height_range={0.0,2.8421709430404007E-14},length=0.6882331852078493,length_95%_HPD={0.12392850531310273,1.4508696445916058},length_median=0.6140673062269215,length_range={0.03707397782216049,3.911964378238764},rate=0.027224563647535557,rate_95%_HPD={0.00422069275335333,0.057097768730113206},rate_median=0.023910464947285857,rate_range={9.507859107213138E-4,0.22950905939272745}]:0.670157757609198,34[&height=2.408035173298525E-15,height_95%_HPD={0.0,7.105427357601002E-15},height_median=0.0,height_range={0.0,2.8421709430404007E-14},length=0.6929769801589154,length_95%_HPD={0.09917390374223345,1.4501965869103444},length_median=0.6165086990747426,length_range={0.03707397782216049,3.905879937626981},rate=0.03219966573931625,rate_95%_HPD={0.005276159180966988,0.06998413621397542},rate_median=0.027287360496634383,rate_range={0.0021795059945697542,0.31489492680259723}]:0.670157757609198)[&height=0.6701577576092005,height_95%_HPD={0.12392850531310273,1.4054518573963222},height_median=0.6009213076792648,height_range={0.03707397782216049,3.905879937626981},length=0.7158023067527653,length_95%_HPD={0.02071240450961298,1.6566227494758508},length_median=0.6070224853103525,length_range={0.006862904098710487,3.7297742442129334},posterior=0.9558551218428265,rate=0.03260600826906749,rate_95%_HPD={0.005711884234566076,0.0728770966898503},rate_median=0.027173325024767832,rate_range={0.00201067231983764,0.26042844002593646}]:0.714504959554556,33[&height=0.1199999999999751,height_95%_HPD={0.11999999999999744,0.12000000000001165},height_median=0.12000000000000455,height_range={0.11999999999999034,0.12000000000002586},length=1.2449540504760985,length_95%_HPD={0.2876707387426336,2.4341193626815496},length_median=1.1378629697773732,length_range={0.08319794342771303,4.754315617415543},rate=0.019339774206394923,rate_95%_HPD={0.003099023391781629,0.039806592688951196},rate_median=0.01756528920470442,rate_range={0.0012095913481725172,0.17097905111558306}]:1.2646627171637814)[&height=1.3846627171637564,height_95%_HPD={0.4320821928967433,2.5659349476593114},height_median=1.2819639896305972,height_range={0.20319794342771758,4.874315617415547},length=3.648957000961444,length_95%_HPD={1.772941170823536,5.600982779434808},length_median=3.58760039186258,length_range={0.3022430890756631,8.516401198969568},posterior=1.0,rate=0.021855083127424284,rate_95%_HPD={0.0055668764695285715,0.04088230855083678},rate_median=0.020443364474175114,rate_range={0.0024428037220575343,0.09433370140981992}]:3.7525654396506747)[&height=5.137228156814431,height_95%_HPD={3.44176863260617,6.923397014765893},height_median=5.037842197063199,height_range={3.00189079222249,12.181949196252148},length=2.206671149043276,length_95%_HPD={0.40674486354653183,4.306242843270017},length_median=2.0630090891772213,length_range={0.021314622437980546,8.170738763079594},posterior=0.9997777942374639,rate=0.02551176274950289,rate_95%_HPD={0.0050094407875467435,0.051792869065183655},rate_median=0.022982235221409256,rate_range={0.0018239891661819103,0.1971725452125267}]:2.1491857911251264,(10[&height=0.11999999999997725,height_95%_HPD={0.11999999999999744,0.12000000000001165},height_median=0.12000000000000455,height_range={0.11999999999998323,0.12000000000002586},length=4.023739073881356,length_95%_HPD={2.657250045812411,5.733585947355998},length_median=3.881335902811209,length_range={2.460000000000001,10.578741936915101},rate=0.01670051227216278,rate_95%_HPD={0.004481643780262793,0.030560646335635367},rate_median=0.015773980147624527,rate_range={0.0012077077760353316,0.058418115879176176}]:4.024666214813062,25[&height=2.580000000000893,height_95%_HPD={2.5799999999999983,2.5800000000000125},height_median=2.5800000000000054,height_range={2.579999999999984,2.5800000000000267},length=1.5637390738813621,length_95%_HPD={0.19725004581241024,3.273585947355997},length_median=1.421335902811208,length_range={0.0,8.1187419369151},rate=0.023114538022243045,rate_95%_HPD={0.0038289870556141945,0.04771902186641601},rate_median=0.020840100248280573,rate_range={0.0014921236413911287,0.1563531098154428}]:1.5646662148121462)[&height=4.144666214813039,height_95%_HPD={2.7332600665803497,5.801690265851782},height_median=4.001435824611143,height_range={2.620161404327291,10.698741936915113},length=3.1882748080405743,length_95%_HPD={0.9861022927684502,5.475757469623794},length_median=3.0859876290516404,length_range={0.3099814927405973,9.469636586500059},posterior=0.9994074512999037,rate=0.02217117042414147,rate_95%_HPD={0.005517638507374169,0.04334306216906768},rate_median=0.02033446341002443,rate_range={0.002455088799066228,0.17113194945935592}]:3.1417477331265182)[&height=7.2864139479395575,height_95%_HPD={4.974061975837227,9.603202650752252},height_median=7.194499442989802,height_range={4.258869681177671,15.280075192732951},length=2.0520347272697332,length_95%_HPD={0.049305340526004215,4.352794127654267},length_median=1.8676247702563842,length_range={0.005317613928475851,8.416222947754616},posterior=0.9088956373601955,rate=0.03029369441665074,rate_95%_HPD={0.006154113934280988,0.06604002933309576},rate_median=0.02570445391211433,rate_range={0.002842278202058893,0.26040336686411375}]:1.6890745561053198)[&height=8.975488504044877,height_95%_HPD={6.18462910955072,11.756254741662673},height_median=8.96822049010111,height_range={4.7569219384917965,16.42435337396922},length=2.2357552762928545,length_95%_HPD={0.05586487361523851,4.71572678504517},length_median=2.0155639855288072,length_range={0.0011121955795552196,9.230140242137352},posterior=0.8814902599807422,rate=0.020882586685594166,rate_95%_HPD={0.003701616850265575,0.041553558412647705},rate_median=0.018964586353735435,rate_range={0.0017957067472646247,0.20280954112925273}]:1.6720796274466032,7[&height=2.580000000000893,height_95%_HPD={2.5799999999999983,2.5800000000000125},height_median=2.580000000000002,height_range={2.579999999999991,2.5800000000000267},length=9.278416042595131,length_95%_HPD={5.710145658848965,12.675095639177616},length_median=9.287864503119835,length_range={3.6066395547813173,20.179194144359624},rate=0.019201146694886526,rate_95%_HPD={0.008258697177021978,0.03226980714442729},rate_median=0.01852771140783495,rate_range={0.0025414618285628963,0.06067397401938127}]:8.067568131490587)[&height=10.64756813149148,height_95%_HPD={7.761931573341659,13.206282735823969},height_median=10.610930983662252,height_range={6.1866395547813156,19.051121849602684},length=1.7165777232088124,length_95%_HPD={6.0595261544449386E-5,4.09215477104501},length_median=1.469852065250853,length_range={6.0595261544449386E-5,10.918003732653851},posterior=0.4644100437004666,rate=0.027398826901991025,rate_95%_HPD={0.0030147918160273097,0.05583855255574729},rate_median=0.02407872967004614,rate_range={0.002534021331102736,0.2633344469414843}]:2.023008495072906,18[&height=9.589999999997426,height_95%_HPD={9.589999999999996,9.59000000000001},height_median=9.590000000000003,height_range={9.58999999999999,9.590000000000025},length=2.317115967282525,length_95%_HPD={0.32700315765390187,4.777715553732293},length_median=2.1700781359792956,length_range={0.0,11.075835047003377},rate=0.03500191152241091,rate_95%_HPD={0.006867992692486229,0.07608576731941481},rate_median=0.029569046934868726,rate_range={0.0029720547365017793,0.2983841334291365}]:3.0805766265669607)[&height=12.670576626564387,height_95%_HPD={10.289540641946836,15.03146846497095},height_median=12.585908840429648,height_range={9.61792344522739,22.427951504009286},length=2.725220914762985,length_95%_HPD={0.30119590217240955,5.272947003622942},length_median=2.6200724361987735,length_range={0.0022210182766002617,10.051413120269064},posterior=0.9685208503073847,rate=0.02870718697807921,rate_95%_HPD={0.006621437848862588,0.05845738365968718},rate_median=0.025327662869434324,rate_range={0.0023042137671901585,0.2375475700842111}]:2.6470047226799895,24[&height=14.489999999998458,height_95%_HPD={14.489999999999995,14.490000000000009},height_median=14.490000000000002,height_range={14.489999999999988,14.490000000000023},length=0.9857377106743782,length_95%_HPD={0.0,3.599999999999998},length_median=0.510262186435801,length_range={0.0,21.299929149448303},rate=0.03138195670089412,rate_95%_HPD={0.0038268698856898124,0.0726847734255144},rate_median=0.025566599397373282,rate_range={0.001138733058378417,0.44809986771575705}]:0.8275813492459179)[&height=15.317581349244376,height_95%_HPD={14.490010897315113,16.86886870384901},height_median=15.0929237442766,height_range={14.490010897315113,21.117355963539453},length=1.0624349122228627,length_95%_HPD={0.0011243795020092762,2.6450338113662397},length_median=0.8612441659547727,length_range={2.2395053005652699E-4,6.834051935383346},posterior=0.37063921191022886,rate=0.030500739053012205,rate_95%_HPD={0.00451951637440267,0.06831649701553422},rate_median=0.02533954088773384,rate_range={0.001817330920691738,0.26667820084961175}]:0.9094181050816683,26[&height=14.489999999998458,height_95%_HPD={14.489999999999998,14.490000000000009},height_median=14.490000000000002,height_range={14.489999999999988,14.490000000000023},length=1.4737778432511137,length_95%_HPD={0.0,3.5008956533056867},length_median=1.2632366978260876,length_range={0.0,11.558580010943771},rate=0.030438962122791253,rate_95%_HPD={0.004291385212053974,0.06718111215464499},rate_median=0.025580777974635545,rate_range={0.001662478893961493,0.2683743407847003}]:1.7369994543275862)[&height=16.226999454326045,height_95%_HPD={14.557832020721033,18.338203126017113},height_median=16.002689882923463,height_range={14.50226966653118,25.190999396518155},length=2.665466296709935,length_95%_HPD={0.11077828886989494,5.417294138533535},length_median=2.481386308747723,length_range={0.0028960527599508623,10.80328259050625},posterior=0.8328271979853344,rate=0.03648484333172508,rate_95%_HPD={0.007239173696549699,0.07961613035199362},rate_median=0.03015728156517055,rate_range={0.003962920648774959,0.379526059887972}]:1.9927478016879476,30[&height=14.489999999998458,height_95%_HPD={14.489999999999998,14.490000000000009},height_median=14.490000000000002,height_range={14.489999999999988,14.490000000000023},length=3.8693088306009678,length_95%_HPD={0.0,6.944735747840387},length_median=3.753289728084443,length_range={0.0,14.453417005522436},rate=0.036116003460141356,rate_95%_HPD={0.007357272435731978,0.07854712103866186},rate_median=0.030592796550446062,rate_range={0.0020274339700871646,0.2882617661912742}]:3.729747256015534)[&height=18.219747256013992,height_95%_HPD={15.900606006661313,20.73095720552775},height_median=18.08935099094754,height_range={15.286201877972474,25.545684510819644},length=1.759446956229415,length_95%_HPD={1.0829025474023979E-4,4.20055847692775},length_median=1.507178393917659,length_range={1.0829025474023979E-4,10.574388135109587},posterior=0.32034664098955634,rate=0.03584749078098155,rate_95%_HPD={0.004313512281798004,0.08434438507144128},rate_median=0.028805128044955726,rate_range={0.0019636478131038098,0.2888680507034202}]:1.782436850407553,15[&height=18.089999999996994,height_95%_HPD={18.089999999999996,18.090000000000007},height_median=18.09,height_range={18.08999999999999,18.09000000000002},length=1.7363401072929956,length_95%_HPD={0.0,4.752044418092112},length_median=1.420176733005711,length_range={0.0,12.972809163713983},rate=0.032684318857134215,rate_95%_HPD={0.004217146349011326,0.07381089652674991},rate_median=0.026674173498201857,rate_range={0.001812201999639706,0.3025788619034167}]:1.9121841064245508)[&height=20.002184106421545,height_95%_HPD={18.09346231768087,22.370987321172397},height_median=19.7922951161614,height_range={18.09346231768087,28.55785859774798},length=1.6846811245085969,length_95%_HPD={0.0023563632461645057,4.2200026608253935},length_median=1.3755046523452847,length_range={0.0023563632461645057,9.662818818393248},posterior=0.21709502999777794,rate=0.03611821699406471,rate_95%_HPD={0.0037049316452524104,0.07992373949674716},rate_median=0.02895605322154668,rate_range={0.003564870416800623,0.3424755761312224}]:1.5925337511857194,(((4[&height=13.790000000000425,height_95%_HPD={13.789999999999996,13.79000000000001},height_median=13.79,height_range={13.789999999999985,13.79000000000002},length=0.7347756541291756,length_95%_HPD={0.0,2.3385020757281225},length_median=0.4700649578937295,length_range={0.0,12.906652221973122},rate=0.02670575803474401,rate_95%_HPD={0.0029537852798330816,0.06011070299528416},rate_median=0.022863283709470127,rate_range={0.0019199587107184908,0.3241440660302499}]:0.6955676055060191,5[&height=13.790000000000425,height_95%_HPD={13.789999999999996,13.79000000000001},height_median=13.79,height_range={13.789999999999985,13.79000000000002},length=0.7861380231293648,length_95%_HPD={0.0,2.5335953014152466},length_median=0.4927019019971546,length_range={0.0,12.906652221973122},rate=0.0281082092350621,rate_95%_HPD={0.0036170255225139556,0.06363364006849395},rate_median=0.023633275818571605,rate_range={0.0010654524900326541,0.45964681110787553}]:0.6955676055060191)[&height=14.485567605506445,height_95%_HPD={13.790148328885444,15.942037591095541},height_median=14.250184195893615,height_range={13.790035776424197,26.69665222197312},length=4.019664029686137,length_95%_HPD={0.030592793866652812,7.944907962793739},length_median=3.7378423474810383,length_range={0.004094075359706295,19.614569931312964},posterior=0.9414117472779794,rate=0.029060462281472164,rate_95%_HPD={0.0049967025672134225,0.06297536541732227},rate_median=0.025011390386143473,rate_range={0.0018312990617295592,0.24782078646686237}]:3.3988947656591275,20[&height=13.989999999998735,height_95%_HPD={13.989999999999998,13.990000000000009},height_median=13.990000000000002,height_range={13.989999999999988,13.990000000000023},length=4.145174971680398,length_95%_HPD={0.5737133726686672,8.858162307631993},length_median=3.712048966719177,length_range={0.0,20.35739064343654},rate=0.05771153357650728,rate_95%_HPD={0.011303890656136224,0.13012695377846412},rate_median=0.04782550498556316,rate_range={0.003955828348909775,0.5321425790461917}]:3.8944623711668367)[&height=17.884462371165572,height_95%_HPD={14.916801953877489,21.155332470831805},height_median=17.600538506342257,height_range={14.569533833113589,27.36522450436565},length=2.515775441454417,length_95%_HPD={0.0022646559240300235,5.481698754684029},length_median=2.2724592382807316,length_range={3.1924604040511895E-4,16.624439042989216},posterior=0.4438930449596326,rate=0.03499733969957721,rate_95%_HPD={0.0053927069316044495,0.07784957632368278},rate_median=0.027937548830487914,rate_range={0.0028058824680817634,0.4824460083245591}]:0.5860734934350766,13[&height=11.589999999997268,height_95%_HPD={11.589999999999996,11.59000000000001},height_median=11.59,height_range={11.58999999999999,11.590000000000025},length=6.009457084880069,length_95%_HPD={2.1999999999999993,10.403632147588134},length_median=5.65137605490332,length_range={0.5701320340341418,40.30736098686501},rate=0.03292987060183784,rate_95%_HPD={0.005388976105286001,0.07293871090215671},rate_median=0.027362838166671438,rate_range={0.002641625740349195,0.34334186090784663}]:6.880535864603381)[&height=18.47053586460065,height_95%_HPD={15.479115627910137,21.972868596417314},height_median=18.23135122232045,height_range={14.639566315570441,27.497545366668994},length=2.4094426324776435,length_95%_HPD={0.0013593078575695472,5.480056497387121},length_median=2.1179615243722214,length_range={0.0013593078575695472,11.782041487066095},posterior=0.30516258054958895,rate=0.03392868669690186,rate_95%_HPD={0.005728606685996212,0.07745139201881118},rate_median=0.028021595803445383,rate_range={0.002928545599303529,0.29222723537872564}]:3.1241819930066157)[&height=21.594717857607264,height_95%_HPD={18.50080753107923,25.493398575924587},height_median=21.253184342176247,height_range={18.115915053715874,33.91980991858337},length=4.721566276990348,length_95%_HPD={0.29303553817917916,9.452211981669755},length_median=4.379347513605726,length_range={0.0030587146326155334,20.39429732744286},posterior=0.8481593956003259,rate=0.0630510472027996,rate_95%_HPD={0.009019525256582332,0.15257949891362776},rate_median=0.05105818272017101,rate_range={0.002076931791599755,0.4841293050846787}]:5.545510757060931)[&height=27.140228614668196,height_95%_HPD={22.99134659754109,32.70389920374496},height_median=26.53349049119527,height_range={22.99134659754109,47.09066475385071},length=8.75389605106283,length_95%_HPD={2.0654659014119616,16.957196885215943},length_median=8.118935296340359,length_range={0.039765946096395055,32.58240721835569},posterior=0.9289682245759573,rate=0.06534841377902997,rate_95%_HPD={0.008288080331318526,0.15724929551442762},rate_median=0.05255548657477134,rate_range={0.0033320187024450877,0.5242741022818291}]:5.9556330655880245,2[&height=28.09000000000581,height_95%_HPD={28.09,28.090000000000007},height_median=28.09,height_range={28.089999999999986,28.09000000000002},length=5.758887098921192,length_95%_HPD={0.0,12.602149268306594},length_median=5.297235471479549,length_range={0.0,24.793367381985686},rate=0.03724060670350172,rate_95%_HPD={0.004038593013792831,0.08972750866279777},rate_median=0.029461343188861153,rate_range={0.0018239891661819103,0.4751862433686619}]:5.005861680250412)[&height=33.09586168025622,height_95%_HPD={28.09991905683792,38.9210543948166},height_median=32.63043332069578,height_range={28.09542218824492,50.72306158127909},length=3.625413856107308,length_95%_HPD={4.532264991681245E-4,8.191648869015758},length_median=3.2284766208016755,length_range={4.532264991681245E-4,18.72848305558247},posterior=0.4553736760239982,rate=0.043143951638763466,rate_95%_HPD={0.004609639857649409,0.10731605486060126},rate_median=0.032997742290196926,rate_range={0.0026889660637688987,0.34004323382466983}]:5.013996550249296,(6[&height=28.09000000000581,height_95%_HPD={28.09,28.090000000000007},height_median=28.09,height_range={28.089999999999986,28.09000000000002},length=1.325673338166311,length_95%_HPD={0.0,4.21090471123782},length_median=0.9134615075087993,length_range={0.0,12.240330350641376},rate=0.03358725112043863,rate_95%_HPD={0.005147086682251979,0.07974109987792016},rate_median=0.02749882938311042,rate_range={0.0015828843140530313,0.2617734021275799}]:0.0,((23[&height=0.11999999999997578,height_95%_HPD={0.11999999999999744,0.12000000000001165},height_median=0.12000000000000455,height_range={0.11999999999998323,0.12000000000001876},length=8.772309290367769,length_95%_HPD={7.119999999999997,12.258265385212802},length_median=8.260732988300248,length_range={7.119999999999997,24.080603227540383},rate=0.02417893691451315,rate_95%_HPD={0.007790018349908105,0.040790681261564786},rate_median=0.023393638393851106,rate_range={0.003069004509126429,0.0864673737865693}]:9.136253410091985,35[&height=7.24000000000128,height_95%_HPD={7.239999999999995,7.240000000000009},height_median=7.240000000000002,height_range={7.239999999999988,7.240000000000023},length=1.6523092903679482,length_95%_HPD={0.0,5.138265385212797},length_median=1.1407329883002433,length_range={0.0,16.96060322754039},rate=0.028182966933993272,rate_95%_HPD={0.0034245322830457363,0.06296762293681511},rate_median=0.023724583844892285,rate_range={0.0016619749288161207,0.4676289920950015}]:2.0162534100906813)[&height=9.256253410091961,height_95%_HPD={7.241376197374507,12.722367475693567},height_median=8.77230592369078,height_range={7.241376197374507,24.200603227540388},length=17.02815378718788,length_95%_HPD={9.108901133721218,26.977271406720064},length_median=15.570270446463333,length_range={3.4299977081683544,35.66453323200446},posterior=0.8194948522331679,rate=0.022727220775016446,rate_95%_HPD={0.00445816402663959,0.04173526647368226},rate_median=0.022103033103643366,rate_range={0.0016549389811426603,0.09005540184708226}]:13.963723123455637,31[&height=20.390000000007063,height_95%_HPD={20.389999999999997,20.390000000000004},height_median=20.389999999999997,height_range={20.389999999999986,20.39000000000002},length=4.752884827849857,length_95%_HPD={0.0,10.509975879590264},length_median=3.9311851169451693,length_range={0.0,19.694673371351005},rate=0.025833439104614418,rate_95%_HPD={0.0037344676105500155,0.052277320103038635},rate_median=0.022823961846163095,rate_range={0.0019084748551514887,0.25251857617891327}]:2.8299765335405347)[&height=23.219976533547598,height_95%_HPD={20.390407897349615,27.627945261772798},height_median=22.67434242781814,height_range={20.390407897349615,35.050987559167964},length=6.277393171169109,length_95%_HPD={0.8929149584060205,10.443927663320057},length_median=6.451584796445918,length_range={0.007563956564428764,17.624773742981674},posterior=0.5541071031775424,rate=0.023380344172909275,rate_95%_HPD={0.005124701146887194,0.043465196063253386},rate_median=0.021888299247207792,rate_range={0.0024383803872188433,0.18673173027939952}]:4.870023466451173)[&height=28.08999999999877,height_95%_HPD={28.089999999999993,28.090000000000007},height_median=28.09,height_range={28.089999999999993,28.090000000000014},length=7.930543861691779,length_95%_HPD={2.228224118675204,14.833511448006842},length_median=7.336897841919939,length_range={0.2234928830371814,28.758605969782355},posterior=0.13843419005999555,rate=0.057836711975772614,rate_95%_HPD={0.00881627573336363,0.13957381516142406},rate_median=0.04651622167124782,rate_range={0.004412218545844613,0.3402470582154278}]:10.019858230506745)[&height=38.109858230505516,height_95%_HPD={31.14113299800607,47.337436477390575},height_median=37.303157459464366,height_range={29.13289904206805,64.7795567493852},length=0.0,posterior=1.0,rate=1.0]:0.0;
End;
