# Supplementary material for: A new seal from the Late Miocene of the Eastern Paratethys highlights the past regional diversity of true seals (Phocidae)
Source: Swiss J Palaeontol. 2025 Jun 12;144(1):28. doi: 10.1186/s13358-025-00372-7 (PMC12162803; doi:10.1186/s13358-025-00372-7)
Supplement: Supplementary file 6 — Additional file 6 [file 13358_2025_372_MOESM6_ESM.xml]

<?xml version="1.0" encoding="UTF-8" standalone="no"?><beast beautitemplate='Standard' beautistatus='' namespace="beast.core:beast.evolution.alignment:beast.evolution.tree.coalescent:beast.core.util:beast.evolution.nuc:beast.evolution.operators:beast.evolution.sitemodel:beast.evolution.substitutionmodel:beast.base.evolution.alignment:beast.pkgmgmt:beast.base.core:beast.base.inference:beast.base.evolution.tree.coalescent:beast.pkgmgmt:beast.base.core:beast.base.inference.util:beast.evolution.nuc:beast.base.evolution.operator:beast.base.inference.operator:beast.base.evolution.sitemodel:beast.base.evolution.substitutionmodel:beast.base.evolution.likelihood" required="BEAST.base v2.7.7:SA v2.1.1:MM v1.2.1" version="2.7">
        

    <data
id="FLVCR1"
spec="Alignment"
name="alignment">
                                
        <sequence id="seq_Acrophoca_longirostris_11.6" spec="Sequence" taxon="Acrophoca_longirostris_11.6" totalcount="4" value="-----------------------------------------------------------------------------------------------------------------------------------------------------------------------------------------------------------------------------------"/>
                                
        <sequence id="seq_Allodesmus_kernensis_28.1" spec="Sequence" taxon="Allodesmus_kernensis_28.1" totalcount="4" value="-----------------------------------------------------------------------------------------------------------------------------------------------------------------------------------------------------------------------------------"/>
                                
        <sequence id="seq_Cystophora_cristata_2.59" spec="Sequence" taxon="Cystophora_cristata_2.59" totalcount="4" value="TCTTAATGCTTCAGCACAGGTAAACCTCTGACGTCTCTCAAATCTGAGATGATTAGTTTGCTGACTGTTCTAGCGGGTAACAAGTTTAAAAATAGTTCTTGTTTGAAAAATTCTACCTTGCAATGTTTCTAGAAGCTAAATCATATGAATGAAATAGTTAGGAAAAGTTCTGGGGAAAACATTGCACTGATTTCAAAGAAGCAAATTTAACAATTATTTCTCTTATT"/>
                                
        <sequence id="seq_Devinophoca_claytoni_13.8" spec="Sequence" taxon="Devinophoca_claytoni_13.8" totalcount="4" value="-----------------------------------------------------------------------------------------------------------------------------------------------------------------------------------------------------------------------------------"/>
                                
        <sequence id="seq_Devinophoca_emryi_13.8" spec="Sequence" taxon="Devinophoca_emryi_13.8" totalcount="4" value="-----------------------------------------------------------------------------------------------------------------------------------------------------------------------------------------------------------------------------------"/>
                                
        <sequence id="seq_Enaliarctos_mealsi_28.1" spec="Sequence" taxon="Enaliarctos_mealsi_28.1" totalcount="4" value="-----------------------------------------------------------------------------------------------------------------------------------------------------------------------------------------------------------------------------------"/>
                                
        <sequence id="seq_Erignathus_barbatus_2.59" spec="Sequence" taxon="Erignathus_barbatus_2.59" totalcount="4" value="TCTTAATGCTTCAGCACAGGTAAACCTCTGATGTCCCTCAAATCTGAGATGATTAGTTTGCTGACTGTTCTAGCGGGTAACAAGTTTAAAAATAGTTCTTGTTTGAAAAATTCTACCTTGCAATGTTTCTAGAAGCTAAATCATATGAATGAAATAGTTAGGAAAAGTTCTGGGGAAAACATTGCACTGATTTCAAAGAAGCCAATTTAACAATTATTTCTCTTATT"/>
                                
        <sequence id="seq_Hadrokirus_martini_7.25" spec="Sequence" taxon="Hadrokirus_martini_7.25" totalcount="4" value="-----------------------------------------------------------------------------------------------------------------------------------------------------------------------------------------------------------------------------------"/>
                                
        <sequence id="seq_Halichoerus_grypus_2.59" spec="Sequence" taxon="Halichoerus_grypus_2.59" totalcount="4" value="TCTTAATGCTTCAGCACAGGTAAACCTCTGACGTCTCTCAAATCTGAGATGATTAGTTTGCTGACTGTTCTAGCGGGTAACAAGTTTAAAAATAGTTCTTGTTTGAAAAATTCTACCTTGCAATGTTTCTAGAAGCTAAATCATATGAATGAAATAGTTAGGAAAAGTTCTGGGGAAAACATTGCACTGATTTCAAAGAAGCAAATTTAACAATTATTTCTCTTATT"/>
                                
        <sequence id="seq_Histriophoca_fasciata_0.13" spec="Sequence" taxon="Histriophoca_fasciata_0.13" totalcount="4" value="TCTTAATGCTTCAGCACAGGTAAACCTCTGACGTCTCTCAAATCTGAGATGATTAGTTTGCTGACTGTTCTAGCGGGTAACAAGTTTAAAAATAGTTCTTGTTTGAAAAATTCTACCTTGCAATGTTTCTAGAAGCTAAATCATATGAATGAAATAGTTAGGAAAAGTTCTGGGGAAAACATTGCACTGATTTCAAAGAAGCAAATTTAACAATTATTTCTCTTATT"/>
                                
        <sequence id="seq_Homiphoca_capensis_5.6" spec="Sequence" taxon="Homiphoca_capensis_5.6" totalcount="4" value="-----------------------------------------------------------------------------------------------------------------------------------------------------------------------------------------------------------------------------------"/>
                                
        <sequence id="seq_Hydrurga_leptonyx_0.01" spec="Sequence" taxon="Hydrurga_leptonyx_0.01" totalcount="4" value="TCTTAATGCCTCAGCACAGGTAAACCTCTGACGTCTCTCAAATCTGAGATGACTAGTTTGCTGACTGTTCTAGCGGGTACCAAGTTTAAAAATCGTTCTTGTTTGACAAATTCTACCTTGCAATGTTTCTAGAAGCTAAATCATATGAATGAAATAGTTAGGAAAAGTTCTGGGGAAAACATTGCACTGATTTCAAAGAGGCAAATTTAACAATTATTTCTCTTGTT"/>
                                
        <sequence id="seq_Kawas_benegasorum_11.6" spec="Sequence" taxon="Kawas_benegasorum_11.6" totalcount="4" value="-----------------------------------------------------------------------------------------------------------------------------------------------------------------------------------------------------------------------------------"/>
                                
        <sequence id="seq_Leptonychotes_weddelli_0.01" spec="Sequence" taxon="Leptonychotes_weddelli_0.01" totalcount="4" value="TCTTAATGCCTCAGCACAGGTAAACCTCTGACGTCTCTCAAATCTGAGATGACTAGTTTGCTGACTGTTCTAGCGGGTAACAAGTTTAAAAATCGTTCTTGTTTGACAAATTCTACCTTGCAATGTTTCTAGAAGCTAAATCATATGAATGAAATAGTTAGGAAAAGTTCTGGGGAAAACATTGCACTGATTTCAAAGAAGCAAATTTAACAATTATTTCTCTTGTT"/>
                                
        <sequence id="seq_Leptophoca_proxima_18.1" spec="Sequence" taxon="Leptophoca_proxima_18.1" totalcount="4" value="-----------------------------------------------------------------------------------------------------------------------------------------------------------------------------------------------------------------------------------"/>
                                
        <sequence id="seq_Lobodon_carcinophaga_2.59" spec="Sequence" taxon="Lobodon_carcinophaga_2.59" totalcount="4" value="TCTTAATGCCTCAGCACAGGTAAACCTCTGACGTCTCTCAAATCTGAGATGACTAGTTTGCTGACTGTTCTAGCGGGTAACAAGTTTAAAAATCGTTCTTGTTTGACAAATTCTACCTTGCAATGTTTCTAGAAGCTAAATCATATGAATGAAATAGTTAGGAAAAGTTCTGGGGAAAACATTGCACTGATTTCAAAGAAGCAAATTTAACAATTATTTCTCTTGTT"/>
                                
        <sequence id="seq_Mirounga_leonina_2.59" spec="Sequence" taxon="Mirounga_leonina_2.59" totalcount="4" value="-----------------------------------------------------------------------------------------------------------------------------------------------------------------------------------------------------------------------------------"/>
                                
        <sequence id="seq_Monachopsis_pontica_9.6" spec="Sequence" taxon="Monachopsis_pontica_9.6" totalcount="4" value="-----------------------------------------------------------------------------------------------------------------------------------------------------------------------------------------------------------------------------------"/>
                                
        <sequence id="seq_Monachus_monachus_2.59" spec="Sequence" taxon="Monachus_monachus_2.59" totalcount="4" value="TCTTAATGCCTCAGCACAGGTAAACCTCTGACGTCTCTCAAATCTGAGATGACTAGTTTGCTGACTGTTCTAGCGGGTAACAAGTTTAAAAATCGTTCTTGTTTGACAAATTCTACCTTGCAATGTTTCTAGAAGCTAAATCATATGAATGAAATAGTTAGGAAAAGTTCTGGGGAAAACATTGCACTGATTTCAAAGAAGCAAATTTAACAATTATTTCTCTTGTT"/>
                                
        <sequence id="seq_Nanophoca_vitulinoides_14" spec="Sequence" taxon="Nanophoca_vitulinoides_14" totalcount="4" value="-----------------------------------------------------------------------------------------------------------------------------------------------------------------------------------------------------------------------------------"/>
                                
        <sequence id="seq_Noriphoca_gaudini_23" spec="Sequence" taxon="Noriphoca_gaudini_23" totalcount="4" value="-----------------------------------------------------------------------------------------------------------------------------------------------------------------------------------------------------------------------------------"/>
                                
        <sequence id="seq_Ommatophoca_rossi_2.59" spec="Sequence" taxon="Ommatophoca_rossi_2.59" totalcount="4" value="TCTTAATGCCTCAGCACAGGTAAACCTCTGACGTCTCTCAAATCTGAGATGACTAGTTTGCTGACTGTTCTAGCGGGTAACAAGTTTAAAAATCGTTCTTGTTTGACAAATTCTACCTTGCAATGTTTCTAGAAGCTAAATCATATGAATGAAATAGTTAGGAAAAGTTCTGGGGAAAACATTGCACTGATTTCAAAGAAGCAAATTTAACAATTATTTCTCTTGTT"/>
                                
        <sequence id="seq_Otaria_flavescens_0.13" spec="Sequence" taxon="Otaria_flavescens_0.13" totalcount="4" value="-----------------------------------------------------------------------------------------------------------------------------------------------------------------------------------------------------------------------------------"/>
                                
        <sequence id="seq_Pachyphoca_ukrainica_14.5" spec="Sequence" taxon="Pachyphoca_ukrainica_14.5" totalcount="4" value="-----------------------------------------------------------------------------------------------------------------------------------------------------------------------------------------------------------------------------------"/>
                                
        <sequence id="seq_Pagophilus_groenlandicus_2.59" spec="Sequence" taxon="Pagophilus_groenlandicus_2.59" totalcount="4" value="TCTTAATGCTTCAGCACAGGTAAACCTCTGACGTCTCTCAAATCTGAGATGATTAGTTTGCTGACTGTTCTAGCGGGTAACAAGTTTAAAAATAGTTCTTGTTTGAAAAATTCTACCTTGCAATGTTTCTAGAAGCTAAATCATATGAATGAAATAGTTAGGAAAAGTTCTGGGGAAAACATTGCACTGATTTCAAAGAAGCAAATTTAACAATTATTTCTCTTATT"/>
                                
        <sequence id="seq_Paratethyophoca_14.5" spec="Sequence" taxon="Paratethyophoca_14.5" totalcount="4" value="-----------------------------------------------------------------------------------------------------------------------------------------------------------------------------------------------------------------------------------"/>
                                
        <sequence id="seq_Phoca_vitulina_2.59" spec="Sequence" taxon="Phoca_vitulina_2.59" totalcount="4" value="TCTTAATGCTTCAGCACAGGTAAACCTCTGACGTCTCTCAAATCTGAGATGATTAGTTTGCTGACTGTTCTAGCGGGTAACAAGTTTAAAAATAGTTCTTGTTTGAAAAATTCTACCTTGCAGTGTTTCTAGAAGCTAAATCATATGAATGAAATAGTTAGGAAAAGTTCTGGGGAAAACATTGCACTGATTTCAAAGAAGCAAATTTAACAATTATTTCTCTTATT"/>
                                
        <sequence id="seq_Piscophoca_pacifica_7.25" spec="Sequence" taxon="Piscophoca_pacifica_7.25" totalcount="4" value="-----------------------------------------------------------------------------------------------------------------------------------------------------------------------------------------------------------------------------------"/>
                                
        <sequence id="seq_Pliophoca_etrusca_7.25" spec="Sequence" taxon="Pliophoca_etrusca_7.25" totalcount="4" value="-----------------------------------------------------------------------------------------------------------------------------------------------------------------------------------------------------------------------------------"/>
                                
        <sequence id="seq_Praepusa_tarchancutica_14.5" spec="Sequence" taxon="Praepusa_tarchancutica_14.5" totalcount="4" value="-----------------------------------------------------------------------------------------------------------------------------------------------------------------------------------------------------------------------------------"/>
                                
        <sequence id="seq_Pteronarctos_goedertae_20.4" spec="Sequence" taxon="Pteronarctos_goedertae_20.4" totalcount="4" value="-----------------------------------------------------------------------------------------------------------------------------------------------------------------------------------------------------------------------------------"/>
                                
        <sequence id="seq_Pusa_caspica_0.01" spec="Sequence" taxon="Pusa_caspica_0.01" totalcount="4" value="TCTTAATGCTTCAGCACAGGTAAGCCTCTGACGTCTCTCAAATCTGAGATGATTAGTTTGCTGACTCTTCTAGCGGGTAACAAGTTTAAAAATAGTTCTTGTTTGAAAAATTCTACCTTGCAATATTTCTAGAAGCTAAATCATATGAATGAAATAGTTAGGAAAAGTTCTGGGGAAAACATTGCACTGATTTCAAAGAAGCAAATTTAACAATTATTTCTCTTATT"/>
                                
        <sequence id="seq_Pusa_hispida_0.13" spec="Sequence" taxon="Pusa_hispida_0.13" totalcount="4" value="TCTTAATGCTTCAGCACAGGTAAGCCTCTGACGTCTCTCAAATCTGAGATGATTAGTTTGCTGACTCTTCTAGCGGGTAACAAGTTTAAAAATAGTTCTTGTTTGAAAAATTCTACCTTGCAATGTTTCTAGAAGCTAAATCATATGAATGAAATAGTTAGGAAAAGTTCTGGGGAAAACATTGCACTGATTTCAAAGAAGCAAATTTAACAATTATTTCTCTTATT"/>
                                
        <sequence id="seq_Pusa_sibirica_0.01" spec="Sequence" taxon="Pusa_sibirica_0.01" totalcount="4" value="TCTTAATGCTTCAGCACAGGTAAGCCTCTGACGTCTCTCAAATCTGAGATGATTAGTTTGCTGACTCTTCTAGCGGGTAACAAGTTTAAAAATAGTTCTTGTTTGAAAAATTCTACCTTGCAATGTTTCTAGAAGCTAAATCATATGAATGAAATAGTTAGGAAAAGTTCTGGGGAAAACATTGCACTGATTTCAAAGAAGCAAATTTAACAATTATTTCTCTTATT"/>
                                
        <sequence id="seq_Thalassoleon_mexicanus_7.25" spec="Sequence" taxon="Thalassoleon_mexicanus_7.25" totalcount="4" value="-----------------------------------------------------------------------------------------------------------------------------------------------------------------------------------------------------------------------------------"/>
                            
    </data>

    <data
id="PNOC"
spec="Alignment">
                            
        <sequence id="seq_Acrophoca_longirostris_11.61" spec="Sequence" taxon="Acrophoca_longirostris_11.6" totalcount="4" value="-------------------------------------------------------------------------------------------------------------------------------------------------------------------------------------------------------------------------------------------------------------------------"/>
                            
        <sequence id="seq_Allodesmus_kernensis_28.11" spec="Sequence" taxon="Allodesmus_kernensis_28.1" totalcount="4" value="-------------------------------------------------------------------------------------------------------------------------------------------------------------------------------------------------------------------------------------------------------------------------"/>
                            
        <sequence id="seq_Cystophora_cristata_2.591" spec="Sequence" taxon="Cystophora_cristata_2.59" totalcount="4" value="ACTCCGTGCACCAAGGTCATGACCAGGGGCTCCTGGCCGCTCAGCCCTGCTGACCCAGAGCACGTGACTGCTGCCCTTTACCAGCCAAGCGCCTCCGAGATGCAACTGAAGCGCATGCCTCGCATCAGGAGCCTAATCCAAGCCCAGAAAGGGACAGAGCCTGGCATGGATGAGGCTGGAGAGATGGAGCAGAAGCAGCTGCAGAAGAGGTTCGGGGGCTTCACCGGGGCCCGCAAGTCGGCCCGGAAGCTGGCCAACCAGAAGC"/>
                            
        <sequence id="seq_Devinophoca_claytoni_13.81" spec="Sequence" taxon="Devinophoca_claytoni_13.8" totalcount="4" value="-------------------------------------------------------------------------------------------------------------------------------------------------------------------------------------------------------------------------------------------------------------------------"/>
                            
        <sequence id="seq_Devinophoca_emryi_13.81" spec="Sequence" taxon="Devinophoca_emryi_13.8" totalcount="4" value="-------------------------------------------------------------------------------------------------------------------------------------------------------------------------------------------------------------------------------------------------------------------------"/>
                            
        <sequence id="seq_Enaliarctos_mealsi_28.11" spec="Sequence" taxon="Enaliarctos_mealsi_28.1" totalcount="4" value="-------------------------------------------------------------------------------------------------------------------------------------------------------------------------------------------------------------------------------------------------------------------------"/>
                            
        <sequence id="seq_Erignathus_barbatus_2.591" spec="Sequence" taxon="Erignathus_barbatus_2.59" totalcount="4" value="ACTCCGTGCACCAAGGTCATGACCAGGGGCTCCTGGCAGCTCAGCCCTGCTGACCCAGAGCACGTGACAGCTGCCCTTTACCAGCCAAGCACCTCCGAGATGCAACTGAAGCGCATGCCTCGCATCAGGAGCCTAATCCAAGCCCAGAAAGGGACAGAGCCTGGCATGGATGAGGCTGGAGAGATGGAGCAGAAGCAGCTGCAGAAGAGGTTCGGGGGCTTCACCGGGGCCCGCAAGTCGGCCCGGAAGTTGGCCAACCAGAAGC"/>
                            
        <sequence id="seq_Hadrokirus_martini_7.251" spec="Sequence" taxon="Hadrokirus_martini_7.25" totalcount="4" value="-------------------------------------------------------------------------------------------------------------------------------------------------------------------------------------------------------------------------------------------------------------------------"/>
                            
        <sequence id="seq_Halichoerus_grypus_2.591" spec="Sequence" taxon="Halichoerus_grypus_2.59" totalcount="4" value="ACTCCGTGCACCAAGGTCATGACCAGGGGCTCCTGGCAGCTCAGCCCTGCTGACCCAGAGCACGTGACAGCTGCCCTTTACCAGCCAAGCGCCTCCGAGATGCAACTGAAGCGCATGCCTCGCATCAGGAGCCTAATCCAAGCCCAGAAAGGGACAGAGCCTGGCATGGATGAGGCTGGAGAGATGGAGCAGAAGCAGCTGCAGAAGAGGTTCGGGGGCTTCACCGGGGCCCGCAAGTCGGCCCGGAAGTTGGCCAACCAGAAGC"/>
                            
        <sequence id="seq_Histriophoca_fasciata_0.131" spec="Sequence" taxon="Histriophoca_fasciata_0.13" totalcount="4" value="ACTCCGTGCACCAAGGTCATGACCAGGGGCTCCTGGCAGCTCAGCCCTGCTGACCCAGAGCACGTGACAGCTGCCCTTTACCAGCCAAGCGCCTCCGAGATGCAACTGAAGCGCATGCCTCGCATCAGGAGCCTAATCCAAGCCCAGAAAGGGACAGAGCCTGGCATGGATGAGGCTGGAGAGATGGAGCAGAAGCAGCTGCAGAAGAGGTTCGGGGGCTTCACCGGGGCCCGCAAGTCGGCCCGGAAGTTGGCCAACCAGAAGC"/>
                            
        <sequence id="seq_Homiphoca_capensis_5.61" spec="Sequence" taxon="Homiphoca_capensis_5.6" totalcount="4" value="-------------------------------------------------------------------------------------------------------------------------------------------------------------------------------------------------------------------------------------------------------------------------"/>
                            
        <sequence id="seq_Hydrurga_leptonyx_0.011" spec="Sequence" taxon="Hydrurga_leptonyx_0.01" totalcount="4" value="ACTCCGTGCACCAAGGTCATGACCAGGGGCTCCTGGCAGCTCAGCCCTGCTGACCCAGAGCACGTGGCAGCTGCCCTTTACCAGCCCAGCGCCTCCGAGATGCAACTGAAGCGCATGCCTCGCATCAGGAGCCTAATCCAAGCCCAGAAAGGGACAGAGCCCGGCATGGATGAGGCTGGAGAGATGGAGCAGAAGCAGCTGCAGAAGAGGTTCGGGGGCTTCACCGGGGCCCGCAAGTCGGCCCGGAAGTTGGCCAACCAGAAGC"/>
                            
        <sequence id="seq_Kawas_benegasorum_11.61" spec="Sequence" taxon="Kawas_benegasorum_11.6" totalcount="4" value="-------------------------------------------------------------------------------------------------------------------------------------------------------------------------------------------------------------------------------------------------------------------------"/>
                            
        <sequence id="seq_Leptonychotes_weddelli_0.011" spec="Sequence" taxon="Leptonychotes_weddelli_0.01" totalcount="4" value="ACTCCGTGCACCAAGGTCATGACCAGGGGCTCCTGGCAGCTCAGCCCTGCTGACCCAGAGCACGTGGCAGCTGCCCTTTACCAGCCCAGCGCCTCCGAGATGCAACTGAAGCGCATGCCTCGCATCAGGAGCCTAATCCAAGCCCAGAGAGGGACAGAGCCCGGCATGGATGAGGCTGGAGAGATGGAGCAGAAGCAGCTGCAGAAGAGGTTCGGGGGCTTCACCGGGGCCCGCAAGTCGGCCCGGAAGTTGGCCAACCAGAAGC"/>
                            
        <sequence id="seq_Leptophoca_proxima_18.11" spec="Sequence" taxon="Leptophoca_proxima_18.1" totalcount="4" value="-------------------------------------------------------------------------------------------------------------------------------------------------------------------------------------------------------------------------------------------------------------------------"/>
                            
        <sequence id="seq_Lobodon_carcinophaga_2.591" spec="Sequence" taxon="Lobodon_carcinophaga_2.59" totalcount="4" value="ACTCCGTGCACCAAGGTCATGACCAGGGGCTCCTGGCAGCTCAGCCCTGCTGACCCAGAGCACGTGGCAGCTGCCCTTTACCAGCCCAGCGCCTCCGAGATGCAACTGAAGCGCATGCCTCGCATCAGGAGCCTAATCCAAGCCCAGAAAGGGACAGAGCCCGGCAKGGATGAGGCTGGAGAGATGGAGCAGAAGCAGCTGCAGAAGAGGTTYGGGGGCTTCACYGGGGCCCGCAAGTCAGCCCGGAAGTTGGCCAACCAGAAGC"/>
                            
        <sequence id="seq_Mirounga_leonina_2.591" spec="Sequence" taxon="Mirounga_leonina_2.59" totalcount="4" value="ACTCCGTGCACCAAGGTCATGACCAGGGGCTCCTGGCAGCTCAGCCCTGCTGACCCAGAGCACGTGGCAGCTGCCCTTTACCAGCCCAGCGCCTCTGAGATGCAACTGAAGCGCATGCCTCGCATCAGGAGCCTAATCCAAGCCCAGAAAGGGACAGAGCCCGGCATGGATGAGGCTGGAGAGATGGAGCAGAAACAGCTGCAGAAGAGGTTCGGGGGCTTCACCGGGGCCCGCAAGTCAGCCCGGAAGTTGGCCAACCAGAAGC"/>
                            
        <sequence id="seq_Monachopsis_pontica_9.61" spec="Sequence" taxon="Monachopsis_pontica_9.6" totalcount="4" value="-------------------------------------------------------------------------------------------------------------------------------------------------------------------------------------------------------------------------------------------------------------------------"/>
                            
        <sequence id="seq_Monachus_monachus_2.591" spec="Sequence" taxon="Monachus_monachus_2.59" totalcount="4" value="ACTCCGTGCACCAAGGTCATGACCAGGGGCTCCTGGCAGCTCAGCCCTGCTGACCCAGATCACGTGGCAGCTGCCCTTTACCAGCCCAGCGCCTCCGAGATGCAACTGAAGCGCATGCCTCGCATCAGGAGCCTAATCCAAGCCCAGAAAGGGACAGAGCCCGGCATGGATGAGGCTGGAGAGATGGAGCAGAAGCAGCTACAGAAGAGGTTCGGGGGCTTCACCGGGGCCCGCAAGTCGGCCCGGAAGTTGGCCAACCAGAAGC"/>
                            
        <sequence id="seq_Nanophoca_vitulinoides_141" spec="Sequence" taxon="Nanophoca_vitulinoides_14" totalcount="4" value="-------------------------------------------------------------------------------------------------------------------------------------------------------------------------------------------------------------------------------------------------------------------------"/>
                            
        <sequence id="seq_Noriphoca_gaudini_231" spec="Sequence" taxon="Noriphoca_gaudini_23" totalcount="4" value="-------------------------------------------------------------------------------------------------------------------------------------------------------------------------------------------------------------------------------------------------------------------------"/>
                            
        <sequence id="seq_Ommatophoca_rossi_2.591" spec="Sequence" taxon="Ommatophoca_rossi_2.59" totalcount="4" value="AYTCCGTGCACCAAGGTCATGACRAGGGGCTCCTGGCAGCTCAGCCCTGCTGACCCAGAGCACGTGGCAACTGCCCTTTACCAGCCCAGYGCCTCCGAGATGCAACTGAAGCGCATGCCTCGCATCAGGAGCCTAATCCAAGCCCAGAAAGGGACAGAGCCCGGCATGGATGAGGCTGGAGAGATGGAGCAGAAGCAGCTGCAGAAGAGGTTCGGGGGCTTCACCGGGGCCCGCAAGTCGGCCCGGAAGTTGGCYAACCAGAAGC"/>
                            
        <sequence id="seq_Otaria_flavescens_0.131" spec="Sequence" taxon="Otaria_flavescens_0.13" totalcount="4" value="-------------------------------------------------------------------------------------------------------------------------------------------------------------------------------------------------------------------------------------------------------------------------"/>
                            
        <sequence id="seq_Pachyphoca_ukrainica_14.51" spec="Sequence" taxon="Pachyphoca_ukrainica_14.5" totalcount="4" value="-------------------------------------------------------------------------------------------------------------------------------------------------------------------------------------------------------------------------------------------------------------------------"/>
                            
        <sequence id="seq_Pagophilus_groenlandicus_2.591" spec="Sequence" taxon="Pagophilus_groenlandicus_2.59" totalcount="4" value="ACTCCRTGCACCAAGGTCATGACCAGGGGCTCCTGGCAGCTCAGCCCTGCTGACCCAGAGCACGTGACWGCTGCCCTTTACCAGCCAAGCGCCTCCGAGATGCAACTGAAGCGCATGCCTCGCATCAGGAGCCTAATCCAAGCCCAGAAAGGGACAGAGCCTGGCATGGATGAGGCTGGAGAGATGGAGCAGAAGCAGCTGCAGAAGAGGTTCGGGGGCTTCACCGGGGCCCGCAAGTCGGCCCGGAAGTTGGCCAACCAGAAGC"/>
                            
        <sequence id="seq_Paratethyophoca_14.51" spec="Sequence" taxon="Paratethyophoca_14.5" totalcount="4" value="-------------------------------------------------------------------------------------------------------------------------------------------------------------------------------------------------------------------------------------------------------------------------"/>
                            
        <sequence id="seq_Phoca_vitulina_2.591" spec="Sequence" taxon="Phoca_vitulina_2.59" totalcount="4" value="ACTCCGTGCACCAAGGTCATGACCAGGGGCTCCTGGCAGCTCAGCCCTGCTGACCCAGAGCACGTGACAGCTGCCCTTTACCAGCCAAGCGCCTCCGAGATGCAACTGAAGCGCATGCCTCGCATCAGGAGCCTAATCCAAGCCCAGAAAGGGACAGAGCCTGGCATGGATGAGGCTGGAGAGATGGAGCAGAAGCAGCTGCAGAAGAGGTTCGGGGGCTTCACCGGGGCCCGCAAGTCGGCCCGGAAGTTGGCCAACCAGAAGC"/>
                            
        <sequence id="seq_Piscophoca_pacifica_7.251" spec="Sequence" taxon="Piscophoca_pacifica_7.25" totalcount="4" value="-------------------------------------------------------------------------------------------------------------------------------------------------------------------------------------------------------------------------------------------------------------------------"/>
                            
        <sequence id="seq_Pliophoca_etrusca_7.251" spec="Sequence" taxon="Pliophoca_etrusca_7.25" totalcount="4" value="-------------------------------------------------------------------------------------------------------------------------------------------------------------------------------------------------------------------------------------------------------------------------"/>
                            
        <sequence id="seq_Praepusa_tarchancutica_14.51" spec="Sequence" taxon="Praepusa_tarchancutica_14.5" totalcount="4" value="-------------------------------------------------------------------------------------------------------------------------------------------------------------------------------------------------------------------------------------------------------------------------"/>
                            
        <sequence id="seq_Pteronarctos_goedertae_20.41" spec="Sequence" taxon="Pteronarctos_goedertae_20.4" totalcount="4" value="-------------------------------------------------------------------------------------------------------------------------------------------------------------------------------------------------------------------------------------------------------------------------"/>
                            
        <sequence id="seq_Pusa_caspica_0.011" spec="Sequence" taxon="Pusa_caspica_0.01" totalcount="4" value="ACTCCGTGCACCAAGGTCATGACCAGGGGCTCCTGGCAGCTCAGCCCTGCTGACCCAGAGCACGTGACAGCTGCCCTTTACCAGCCAAGCGCCTCCGAGATGCAACTGAAGCGCATGCCTCGCATCAGGAGCCTAATCCAAGCCCAGAAAGGGACAGAGCCTGGCATGGATGAGGCTGGAGAGATGGAGCAGAAGCAGCTGCAGAAGAGGTTCGGGGGCTTCACCGGGGCCCGCAAGTCGGCCCGGAAGTTGGCCAACCAGAAGC"/>
                            
        <sequence id="seq_Pusa_hispida_0.131" spec="Sequence" taxon="Pusa_hispida_0.13" totalcount="4" value="ACTCCGTGCACCAAGGTCATGACCAGGGGCTCCTGGCAGCTCAGCCCTGCTGACCCAGAGCACGTGACAGCTGCCCTTTACCAGCCAAGCGCCTCCGAGATGCAACTGAAGCGCATGCCTCGCATCAGGAGCCTAATCCAAGCCCAGAAAGGGACAGAGCCTGGCATGGATGAGGCTGGAGAGATGGAGCAGAAGCAGCTGCAGAAGAGGTTCGGGGGCTTCACCGGGGCCCGCAAGTCGGCCCGGAAGTTGGCCAACCAGAAGC"/>
                            
        <sequence id="seq_Pusa_sibirica_0.011" spec="Sequence" taxon="Pusa_sibirica_0.01" totalcount="4" value="ACTCCGTGCACCAAGGTCATGACCAGGGGCTCCTGGCAGCTCAGCCCTGCTGACCCAGAGCACGTGACAGCTGCCCTTTACCAGCCAAGCGCCTCCGAGATGCAACTGAAGCGCATGCCTCGCATCAGGAGCCTAATCCAAGCCCAGAAAGGGACAGAGCCTGGCATGGATGAGGCTGGAGAGATGGAGCAGAAGCAGCTGCAGAAGAGGTTCGGGGGCTTCACCGGGGCCCGCAAGTCGGCCCGGAAGTTGGCCAACCAGAAGC"/>
                            
        <sequence id="seq_Thalassoleon_mexicanus_7.251" spec="Sequence" taxon="Thalassoleon_mexicanus_7.25" totalcount="4" value="-------------------------------------------------------------------------------------------------------------------------------------------------------------------------------------------------------------------------------------------------------------------------"/>
                        
    </data>

    <data
id="RAG1"
spec="Alignment">
                            
        <sequence id="seq_Acrophoca_longirostris_11.62" spec="Sequence" taxon="Acrophoca_longirostris_11.6" totalcount="4" value="----------------------------------------------------------------------------------------------------------------------------------------------------------------------------------------------------------------------------------------------------------------------------------------------------------------------------------------------------------------------------------------------------------------------------------------------------------------------------------------------------------------------------------------------------------------------------------------------------------------------------------------------------------------------------------------------------------------------------------------------------------------------------------------------------------------------------------------------------------------------------------------------------------------------------------------------------------------------------------------------------------------------------------------------------------------------------------------------------------------------------------------------------"/>
                            
        <sequence id="seq_Allodesmus_kernensis_28.12" spec="Sequence" taxon="Allodesmus_kernensis_28.1" totalcount="4" value="----------------------------------------------------------------------------------------------------------------------------------------------------------------------------------------------------------------------------------------------------------------------------------------------------------------------------------------------------------------------------------------------------------------------------------------------------------------------------------------------------------------------------------------------------------------------------------------------------------------------------------------------------------------------------------------------------------------------------------------------------------------------------------------------------------------------------------------------------------------------------------------------------------------------------------------------------------------------------------------------------------------------------------------------------------------------------------------------------------------------------------------------------"/>
                            
        <sequence id="seq_Cystophora_cristata_2.592" spec="Sequence" taxon="Cystophora_cristata_2.59" totalcount="4" value="CCTGGAAGGCATGAGAGCCCAAGACCTTGATGACTACCTGAATGGCCCCTTCACTGTCGTGGTGAAGGAGTCTTGTGACGGAATGGGAGATGTGAGCGAGAAGCACGGGAGTGGGCCAGCAGTTCCAGAAAAGGCAGTTCGGTTTTCGTTCACGGTCATGAAAATTACTGTAGCCCATGGCTCAGAAAACGTGAAGGTGTTTGAAGAAGTCAAACCCAACTCCGAACTGTGTTGTAAGCCCCTGTGTCTCATGCTGGCAGATGAGTCTGACCACGAGACCCTGACGGCCATCCTGAGCCCTCTCATTGCCGAGAGGGAGGCCATGAAGAGCAGCCAATTAATGCTTGAGATGGGAGGCATCCTTCGGACTTTCAAGTTCATCTTCAGGGGCACTGGATATGATGAGAAACTCGTCCGGGAAGTCGAAGGCCTTGAGGCTTCTGGCTCAGTCTACATTTGTACCCTTTGTGACGCCACCCGCCTGGAAGCCTCTCAGAATCTTGTCTTCCACTCCATCACCAGAAGCCACTCTGAGAACCTGGAGCGCTATGAGGTCTGGCGTTCCAACCCATACCACGAGTCGGTGGAAGAACTGCGGGATCGGGTGAAAGGGGTCTCATCGAAACCTTTCATCGAGACTGTCCCTTCCATAGATGCACTCCACTGTGACATTGGCAATGCGGCTGAGTTCTACAAGATTTTCCAGCTAGAGATAGGGGAGGTGTATAAGAATCCCAATGCTTCCAAAGAGGAAAGGAAAAGATGGCAGGCTACATTGGACAAGCATCTCCGGAAGAAGATGAACCTGAAACCCATCATGAGGATGAATGGCAACTTTGCCAGGAAGCTCATGACCAAAGAGACAGTTGAAGCWGTTTGTGAATTAATTCCMTCTGAGGAGAGGCACGAAGCTCTGAGGGAGCTGATGGAYCTTTACCTGAAGATGAAGCCTGTATGGCGATCATCGTGTCCTGCAAAAGAGTGCCCAGAATCCCTCTGCCAGTATAGCTTCAATTCACAGCGTTTTGCTGAGCTCCTCTCTACCAAGTTCAAGTATAGATATGAGGGCAAAATCACCAATTATTTTCACAAAACCCTGGCACACGTC"/>
                            
        <sequence id="seq_Devinophoca_claytoni_13.82" spec="Sequence" taxon="Devinophoca_claytoni_13.8" totalcount="4" value="----------------------------------------------------------------------------------------------------------------------------------------------------------------------------------------------------------------------------------------------------------------------------------------------------------------------------------------------------------------------------------------------------------------------------------------------------------------------------------------------------------------------------------------------------------------------------------------------------------------------------------------------------------------------------------------------------------------------------------------------------------------------------------------------------------------------------------------------------------------------------------------------------------------------------------------------------------------------------------------------------------------------------------------------------------------------------------------------------------------------------------------------------"/>
                            
        <sequence id="seq_Devinophoca_emryi_13.82" spec="Sequence" taxon="Devinophoca_emryi_13.8" totalcount="4" value="----------------------------------------------------------------------------------------------------------------------------------------------------------------------------------------------------------------------------------------------------------------------------------------------------------------------------------------------------------------------------------------------------------------------------------------------------------------------------------------------------------------------------------------------------------------------------------------------------------------------------------------------------------------------------------------------------------------------------------------------------------------------------------------------------------------------------------------------------------------------------------------------------------------------------------------------------------------------------------------------------------------------------------------------------------------------------------------------------------------------------------------------------"/>
                            
        <sequence id="seq_Enaliarctos_mealsi_28.12" spec="Sequence" taxon="Enaliarctos_mealsi_28.1" totalcount="4" value="----------------------------------------------------------------------------------------------------------------------------------------------------------------------------------------------------------------------------------------------------------------------------------------------------------------------------------------------------------------------------------------------------------------------------------------------------------------------------------------------------------------------------------------------------------------------------------------------------------------------------------------------------------------------------------------------------------------------------------------------------------------------------------------------------------------------------------------------------------------------------------------------------------------------------------------------------------------------------------------------------------------------------------------------------------------------------------------------------------------------------------------------------"/>
                            
        <sequence id="seq_Erignathus_barbatus_2.592" spec="Sequence" taxon="Erignathus_barbatus_2.59" totalcount="4" value="CCTGGAAGGCATGAGAGCCCAAGACCTTGATGACTACCTGAATGGCCCCTTCACTGTCGTGGTGAAGGAGTCTTGTGATGGAATGGGAGATGTGAGCGAGAAGCACGGGAGTGGGCCGGCAGTTCCAGAAAAGGCAGTTCGGTTTTCGTTCACGGTCATGAAAATTACTGTAGCCCATGGCTCAGAAAACGTGAAGGTGTTTGAAGAAGTCAAACCCAACTCCGAACTGTGTTGTAAGCCCCTGTGTCTCATGCTGGCAGATGAGTCTGACCACGAGACCCTGACGGCCATCCTGAGCCCTCTCATTGCCGAGAGGGAGGCCATGAAGAGCAGCCAATTAATGCTTGAGATGGGAGGCATCCTTCGGACTTTCAAGTTCATCTTCAGGGGCACTGGATATGATGAGAAACTCGTCCGGGAAGTCGAAGGCCTTGAGGCTTCTGGCTCAGTCTACATTTGTACCCTTTGTGACGCCACCCGCCTGGAAGCCTCTCAGAATCTTGTCTTCCACTCCATCACCAGAAGCCACTCTGAGAACCTGGAGCGCTATGAGGTCTGGCGTTCCAACCCATACCACGAGTCGGTGGAAGAACTGCGGGATCGGGTGAAAGGGGTCTCATCGAAACCTTTCATCGAGACTGTCCCTTCCATAGATGCACTCCACTGTGACATTGGCAATGCGGCTGAGTTCTACAAGATTTTCCAGCTAGAGATAGGGGAGGTGTATAAGAATCCCAATGCTTCCAAAGAGGAAAGGAAAAGATGGCAGGCTACATTGGACAAGCATCTCCGGAAGAAGATGAACCTGAAACCCATCATGAGGATGAATGGCAACTTTGCCCGGAAGCTCATGGCCCAAGAGACAGTTGAAGCAGTTTGTGAATTAATTCCCTCTGAGGAGAGGCACGAAGCTCTGAGGGAGCTGATGGACCTTTACCTGAAGATGAAGCCTGTCTGGCGATCATCATGTCCTGCGAAAGAGTGCCCAGAATCCCTCTGCCAGTATAGCTTCAATTCACAGCGTTTTGCTGAGCTCCTCTCTACCAAGTTCAAGTATAGATATGAGGGCAAAATCACCAATTATTTTCACAAAACCCTGGCACACGTC"/>
                            
        <sequence id="seq_Hadrokirus_martini_7.252" spec="Sequence" taxon="Hadrokirus_martini_7.25" totalcount="4" value="----------------------------------------------------------------------------------------------------------------------------------------------------------------------------------------------------------------------------------------------------------------------------------------------------------------------------------------------------------------------------------------------------------------------------------------------------------------------------------------------------------------------------------------------------------------------------------------------------------------------------------------------------------------------------------------------------------------------------------------------------------------------------------------------------------------------------------------------------------------------------------------------------------------------------------------------------------------------------------------------------------------------------------------------------------------------------------------------------------------------------------------------------"/>
                            
        <sequence id="seq_Halichoerus_grypus_2.592" spec="Sequence" taxon="Halichoerus_grypus_2.59" totalcount="4" value="CCTGGAAGGCATGAGAGCCCRAGACCTTGATGACTACCTGAATGGCCCCTTCACTGTCGTGGTGAAGGAGTCTTGTGACGGAATGGGAGATGTGAGCGAGAAGCACGGGAGTGGGCCAGCAGTTCCAGAAAAGGCAGTTCGGTTTTCGTTCACGGTCATGAAAATTACTGTAGCCCATGGCTCAGAAAACGTGAAGGTGTTTGAAGAAGTCAAACCCAACTCCGAACTGTGTTGTAAGCCCCTGTGTCTCATGCTGGCAGATGAGTCTGACCACGAGACCCTGACGGCCATCCTGAGCCCTCTCATTGCCGAGAGGGAGGCCATGAAGAGCAGCCAATTAATGCTTGAGATGGGAGGCATCCTTCGGACTTTCAAGTTCATCTTCAGGGGCACTGGATATGATGAGAAACTCGTCCGGGAAGTCGAAGGCCTTGAGGCTTCTGGCTCAGTCTACATTTGTACCCTTTGTGACGCCACCCGCCTGGAAGCCTCTCAGAATCTTGTCTTCCACTCCATCACCAGAAGCCACTCTGAGAACCTGGAGCGCTATGAGGTCTGGCGTTCCAACCCATACCACGAGTCGGTGGAAGAACTGCGGGATCGGGTGAAAGGGGTCTCATCGAAACCTTTCATCGAGACTGTCCCTTCCATAGATGCACTCCACTGTGACATTGGCAATGCGGCTGAGTTCTACAAGATTTTCCAGCTAGAGATAGGGGAGGTGTATAAGAATCCCAATGCTTCCAAAGAGGAAAGGAAAAGATGGCAGGCTACATTGGACAAGCATCTCCGGAAGAAGATGAACCTGAAACCCATCATGAGGATGAATGGCAACTTTGCCAGGAAGCTCATGACCAAAGAGACAGTTGAAGCAGTTTGTGAATTAATTCCCTCTGAGGAGAGGCACGAAGCTCTGAGGGAGCTGATGGACCTTTACCTGAAGATGAAGCCTGTATGGCGATCATCGTGTCCTGCAAAAGAGTGCCCAGAATCCCTCTGCCAGTATAGCTTCAATTCACAGCGTTTTGCTGAGCTCCTCTCTACCAAGTTCAAGTATAGATATGAGGGCAAAATCACCAATTATTTTCACAAAACCCTGGCACACGTC"/>
                            
        <sequence id="seq_Histriophoca_fasciata_0.132" spec="Sequence" taxon="Histriophoca_fasciata_0.13" totalcount="4" value="CCTGGAAGGCATGAGAGCCCAAGACCTTGATGACTACCTGAATGGCCCCTTCACTGTCGTGGTGAAGGAGTCTTGTGACGGAATGGGAGATGTGAGCGAGAAGCACGGGAGTGGGCCAGCAGTTCCAGAAAAGGCAGTTCGGTTTTCGTTCACGGTCATGAAAATTACTGTAGCCCATGGCTCAGAAAACGTGAAGGTGTTTGAAGAAGTCAAACCCAACTCCGAACTGTGTTGTAAGCCCCTGTGTCTCATGCTGGCAGATGAGTCTGACCACGAGACCCTGACGGCCATCCTGAGCCCTCTCATTGCCGAGAGGGAGGCCATGAAGAGCAGCCAATTAATGCTTGAGATGGGAGGCATCCTTCGGACTTTCAAGTTCATCTTCAGGGGCACTGGATATGATGAGAAACTCGTCCGGGAAGTCGAAGGCCTTGAGGCTTCTGGCTCAGTCTACATTTGTACCCTTTGTGACGCCACCCGCCTGGAAGCCTCTCAGAATCTTGTCTTCCACTCCATCACCAGAAGCCACTCGGAGAACCTGGAGCGCTACGAGGTCTGGCGTTCCAACCCGTACCACGAGTCGGTGGAAGAACTGCGGGATCGGGTGAAAGGGGTCTCATCGAAACCTTTCATCGAGACTGTCCCTTCCATAGATGCACTCCACTGTGACATTGGCAATGCGGCTGAGTTCTACAAGATCTTCCAGCTAGAGATAGGGGAGGTGTATAAGAATCCCGGTGCTTCCAAAGAGGAAAGGAGAAGGTGGCAGACTACACTGGACAAGCATCTCCGGAAGAAGATGAGCCTGAAACCCATCATGAGGATGAACGGCAACTTTGCCAGGAAGCTCATGACCAAAGAGACAGTTGAAGCGGTTTGTGAATTAATTTCCTCTGAGGAGAGGCACGAAGCTCTGAGGGAGCTGATGGACCTTTACCTGAAGATGAAGCCTGTATGGCGATCATCGTGTCCTGCAAAGGAGTGCCCAGAATCCCTCTGCCAGTACAGCTTCAATTCACAGCGTTTTGCTGAGCTCCTCTCTACCAAGTTCAAGTATAGATATGAGGGCAAAATCACCAATTATTTTCACAAAACCCTGGCACACGTC"/>
                            
        <sequence id="seq_Homiphoca_capensis_5.62" spec="Sequence" taxon="Homiphoca_capensis_5.6" totalcount="4" value="----------------------------------------------------------------------------------------------------------------------------------------------------------------------------------------------------------------------------------------------------------------------------------------------------------------------------------------------------------------------------------------------------------------------------------------------------------------------------------------------------------------------------------------------------------------------------------------------------------------------------------------------------------------------------------------------------------------------------------------------------------------------------------------------------------------------------------------------------------------------------------------------------------------------------------------------------------------------------------------------------------------------------------------------------------------------------------------------------------------------------------------------------"/>
                            
        <sequence id="seq_Hydrurga_leptonyx_0.012" spec="Sequence" taxon="Hydrurga_leptonyx_0.01" totalcount="4" value="CCTGGAAGGCATGAGAGCCCAAGACCTTGATGACTACCTGAATGGCCCCTTCACTGTCGTGGTGAAGGAGTCTTGTGATGGAATGGGAGATGTGAGCGAGAAGCACGGGAGTGGGCCAGCAGTTCCAGAAAAGGCAGTTCGGTTTTCGTTCACGGTCATGAAAATTACTGTAGCCCATGGCTCAGAAAACGTGAAGGTGTTTGAAGAAGTCAAACCCAACTCCGAACTGTGTTGTAAGCCCCTGTGTCTCATGCTGGCAGATGAGTCTGACCACGAGACCCTGACGGCCATCCTGAGCCCTCTCATTGCCGAGAGGGAGGCCATGAAGAGCAGCCAATTAATGCTTGAGATAGGAGGCATCCTTCGGACTTTCAAGTTCATCTTCAGGGGCACTGGATATGATGAGAAACTCGTCCGGGAAGTCGAAGGCCTTGAGGCTTCTGGCTCAGTCTACATTTGTACCCTTTGTGACGCCACCCGCCTGGAAGCRTCKCAAAATCTTGTCTTCCACTCCATCACCAGAAGCCACTCTGAGAACTTGGAGCGCTATGAGGTCTGGCGTTCCAACCCGTACCACGAGTCGGTGGAAGAACTGCGGGATCGGGTGAAAGGGGTCTCATCGAAACCTTTCATCGAGACTGTCCCTTCCATAGATGCACTCCACTGTGACATTGGCAATGCGGCTGAGTTCTAYAAGATTTTCCAGCTAGAGATAGGGGAGGTGTATAAGAATCCCAATGCTTCCAAAGAGGAAAGGAAAAGATGGCAGGCTACATTGGACAAGCATCTCCGGAAGAAGATGAACCTGAAACCCATCATGAGGATGAATGGCAACTTTGCTAGGAAGCTCATGACCAAAGAGACAGTTGAAGCAGTTTGTGAATTAATTCCCTCTGAGGAGAGGCACGAAGCTCTGAGGGAGCTGATGGACCTTTACCTGAAGATGAAGCCTGTATGGCGATCATCGTGTCCTGCAAAAGAGTGCCCAGAATCCCTCTGCCAGTATAGYTTCAATTCACAGCGTTTTGCTGAACTCCTCTCTACCAAGTTCAAGTATAGATATGAGGGCAAAATCACCAATTATTTTCACAAAACCCTGGCACATGTC"/>
                            
        <sequence id="seq_Kawas_benegasorum_11.62" spec="Sequence" taxon="Kawas_benegasorum_11.6" totalcount="4" value="----------------------------------------------------------------------------------------------------------------------------------------------------------------------------------------------------------------------------------------------------------------------------------------------------------------------------------------------------------------------------------------------------------------------------------------------------------------------------------------------------------------------------------------------------------------------------------------------------------------------------------------------------------------------------------------------------------------------------------------------------------------------------------------------------------------------------------------------------------------------------------------------------------------------------------------------------------------------------------------------------------------------------------------------------------------------------------------------------------------------------------------------------"/>
                            
        <sequence id="seq_Leptonychotes_weddelli_0.012" spec="Sequence" taxon="Leptonychotes_weddelli_0.01" totalcount="4" value="CCTGGAAGGCATGAGAGCCCAAGACCTTGATGACTACCTGAATGGCCCCTTCACTGTCGTGGTGAAGGAGTCTTGTGATGGAATGGGAGATGTGAGCGAGAAGCACGGGAGTGGGCCAGCAGTTCCAGAAAAGGCAGTTCGGTTTTCGTTCACGGTCATGAAAATTACTGTAGCCCATGGCTCAGAAAACGTGAAGGTGTTTGAAGAAGTCAAACCCAACTCCGAACTGTGTTGTAAGCCCCTGTGTCTCATGCTGGCAGATGAGTCTGACCACGAGACCCTGACGGCCATCCTGAGCCCTCTCATTGCCGAGAGGGAGGCCATGAAGAGCAGCCAATTAATGCTTGAGATAGGAGGCATCCTTCGGACTTTCAAGTTCATCTTCAGGGGCACTGGATATGATGAGAAACTCGTCCGGGAAGTCGAAGGCCTTGAGGCTTCTGGCTCAGTCTACATTTGTACCCTTTGTGACGCCACCCGCCTGGAAGCGTCTCAAAATCTTGTCTTCCACTCCATCACCAGAAGCCACTCTGAGAACTTGGAGCGCTATGAGGTCTGGCGTTCCAACCCGTACCACGAGTCGGTGGAAGAACTGCGGGATCGGGTGAAAGGGGTCTCATCGAAACCTTTCATCGAGACTGTCCCTTCCATAGATGCACTCCACTGTGACATTGGCAATGCGGCTGAGTTCTACAAGATTTTCCAGCTAGAGATAGGGGAGGTGTATAAGAATCCCAATGCTTCCAAAGAGGAAAGGAAAAGATGGCAGGCTACATTGGACAAGCATCTCCGGAAGAAGATGAACCTGAAACCCATCATGAGGATGAATGGCAACTTTGCTAGGAAGCTCATGACCAAAGAGACAGTTGAAGCAGTTTGTGAATTAATTCCCTCTGAGGAGAGGCACGAAGCTCTGAGGGAGCTGATGGACCTTTACCTGAAGATGAAGCCTGTATGGCGATCATCGTGTCCTGCAAAAGAGTGCCCAGAATCCCTCTGCCAGTATAGCTTCAATTCACAGCGTTTTGCTGAACTCCTCTCTACTAAGTTCAAGTATAGATATGAGGGCAAAATCACCAATTATTTTCACAAAACCCTGGCACATGTC"/>
                            
        <sequence id="seq_Leptophoca_proxima_18.12" spec="Sequence" taxon="Leptophoca_proxima_18.1" totalcount="4" value="----------------------------------------------------------------------------------------------------------------------------------------------------------------------------------------------------------------------------------------------------------------------------------------------------------------------------------------------------------------------------------------------------------------------------------------------------------------------------------------------------------------------------------------------------------------------------------------------------------------------------------------------------------------------------------------------------------------------------------------------------------------------------------------------------------------------------------------------------------------------------------------------------------------------------------------------------------------------------------------------------------------------------------------------------------------------------------------------------------------------------------------------------"/>
                            
        <sequence id="seq_Lobodon_carcinophaga_2.592" spec="Sequence" taxon="Lobodon_carcinophaga_2.59" totalcount="4" value="CCTGGAAGGCATGAGAGCCCAAGACCTTGATGACTACCTGAATGGCCCCTTCACTGTCGTGGTGAAGGAGTCTTGTGATGGAATGGGAGATGTGAGCGAGAAGCACGGGAGTGGGCCAGCAGTTCCAGAAAAGGCAGTTCGGTTTTCGTTCACGGTCATGAAAATTACTGTAGCCCATGGTTCAGAAAACGTGAAGGTGTTTGAAGAAGTCAAACCCAACTCCGAACTGTGTTGTAAGCCCCTGTGTCTCATGCTGGCAGATGAGTCTGACCACGAGACCCTGACGGCCATCCTGAGCCCTCTCATTGCGGAGAGGGAGGCCATGAAGAGCAGCCAATTAATGCTTGAGATAGGAGGCATCCTTCGGACTTTCAAGTTCATCTTCAGGGGCACTGGATATGATGAGAAACTCGTCCGGGAAGTCGAAGGCCTTGAGGCTTCTGGCTCAGTCTACATTTGTACCCTTTGTGACGCCACCCGCCTGGAAGCCTCTCAAAATCTTGTCTTCCACTCCATCACCAGAAGCCACTCTGAGAACTTGGAGCGCTATGAGGTCTGGCGTTCYAACCCGTACCACGAGTCGGTGGAAGAACTGCGGGATCGGGTGAAAGGGGTCTCATCGAAACCTTTCATCGAGACTGTCCCTTCCATAGATGCACTCCACTGTGACATTGGCAATGCGGCTGAGTTCTACAAGATTTTCCAGCTAGAGATAGGGGAGGTGTATAAGAATCCCAATGCTTCCAAAGAGGAAAGGAAAAGATGGCAGGCTACATTGGACAAGCATCTCCGGAAGAAGATGAACCTGAAACCCATCATGAGGATGAATGGCAACTTTGCTAGGAAGCTCATGACCAAAGAGACAGTTGAAGCAGTTTGTGAATTAATTCCCTCTGAGGAGAGGCACGAAGCTCTGAGGGAGCTGATGGACCTTTACCTGAAGATGAAGCCTGTATGGCGATCATCGTGTCCCGCAAAAGAGTGCCCAGAATCCCTCTGCCAGTATAGCTTCAATTCACAGCGTTTTGCTGAGCTCCTCTCTACCAAGTTCAAGTATAGATATGAGGGCAAAATCACCAATTATTTTCACAAAACCCTGGCACATGTC"/>
                            
        <sequence id="seq_Mirounga_leonina_2.592" spec="Sequence" taxon="Mirounga_leonina_2.59" totalcount="4" value="----------------------------------------------------------------------------------------------------------------------------------------------------------------------------------------------------------------------------------------------------------------------------------------------------------------------------------------------------------------------------------------------------------------------------------------------------------------------------------------------------------------------------------------------------------------------------------------------------------------------------------------------------------------------------------------------------------------------------------------------------------------------------------------------------------------------------------------------------------------------------------------------------------------------------------------------------------------------------------------------------------------------------------------------------------------------------------------------------------------------------------------------------"/>
                            
        <sequence id="seq_Monachopsis_pontica_9.62" spec="Sequence" taxon="Monachopsis_pontica_9.6" totalcount="4" value="----------------------------------------------------------------------------------------------------------------------------------------------------------------------------------------------------------------------------------------------------------------------------------------------------------------------------------------------------------------------------------------------------------------------------------------------------------------------------------------------------------------------------------------------------------------------------------------------------------------------------------------------------------------------------------------------------------------------------------------------------------------------------------------------------------------------------------------------------------------------------------------------------------------------------------------------------------------------------------------------------------------------------------------------------------------------------------------------------------------------------------------------------"/>
                            
        <sequence id="seq_Monachus_monachus_2.592" spec="Sequence" taxon="Monachus_monachus_2.59" totalcount="4" value="----------------------------------------------------------------------------------------------------------------------------------------------------------------------------------------------------------------------------------------------------------------------------------------------------------------------------------------------------------------------------------------------------------------------------------------------------------------------------------------------------------------------------------------------------------------------------------------------------------------------------------------------------------------------------------------------------------------------------------------------------------------------------------------------------------------------------------------------------------------------------------------------------------------------------------------------------------------------------------------------------------------------------------------------------------------------------------------------------------------------------------------------------"/>
                            
        <sequence id="seq_Nanophoca_vitulinoides_142" spec="Sequence" taxon="Nanophoca_vitulinoides_14" totalcount="4" value="----------------------------------------------------------------------------------------------------------------------------------------------------------------------------------------------------------------------------------------------------------------------------------------------------------------------------------------------------------------------------------------------------------------------------------------------------------------------------------------------------------------------------------------------------------------------------------------------------------------------------------------------------------------------------------------------------------------------------------------------------------------------------------------------------------------------------------------------------------------------------------------------------------------------------------------------------------------------------------------------------------------------------------------------------------------------------------------------------------------------------------------------------"/>
                            
        <sequence id="seq_Noriphoca_gaudini_232" spec="Sequence" taxon="Noriphoca_gaudini_23" totalcount="4" value="----------------------------------------------------------------------------------------------------------------------------------------------------------------------------------------------------------------------------------------------------------------------------------------------------------------------------------------------------------------------------------------------------------------------------------------------------------------------------------------------------------------------------------------------------------------------------------------------------------------------------------------------------------------------------------------------------------------------------------------------------------------------------------------------------------------------------------------------------------------------------------------------------------------------------------------------------------------------------------------------------------------------------------------------------------------------------------------------------------------------------------------------------"/>
                            
        <sequence id="seq_Ommatophoca_rossi_2.592" spec="Sequence" taxon="Ommatophoca_rossi_2.59" totalcount="4" value="CCTGGAAGGCATGAGAGCCCAAGACCTTGATGACTACCTGAATGGCCCCTTCACTGTCGTGGTGAAGGAGTCTTGTGATGGAATGGGAGATGTGAGCGAGAAGCATGGGAGTGGGCCAGCAGTTCCAGAAAAGGCAGTTCGGTTTTCGTTCACGGTCATGAAAATTACTGTAGCCCATGGCTCAGAAAACATGAAGGTGTTTGAAGAAGTCAAACCCAACTCTGAACTGTGTTGTAAGCCCCTGTGTCTCATGCTGGCAGATGAGTCTGACCACGAGACCCTGACGGCCATCCTGAGCCCTCTCATTGCCGAGAGGGAGGCCATGAAGAGCAGCCAATTAATGCTTGAGATAGGAGGCATCCTTCGGACTTTCAAGTTCATCTTCAGGGGCACTGGATATGATGAGAAACTCGTCCGGGAAGTCGAAGGCCTTGAGGCTTCTGGCTCAGTCTACATTTGTACCCTTTGTGACGCCACCCGCCTGGAAGCCTCTCAAAATCTTGTCTTCCACTCCATCACCAGAAGCCACTCTGAGAACTTGGAGCGCTATGAGGTCTGGCGTTCCAACCCGTACCATGAGTCGGTGGAAGAACTGCGGGATCGGGTGAAAGGGGTCTCATCGAAACCTTTCATCGAGACTGTCCCTTCCATAGATGCACTCCACTGTGACATTGGCAATGCGGCTGAGTTCTACAAGATTTTCCAGCTAGAGATAGGGGAGGTGTATAAGAATCCCAATGCTTCCAAAGAGGAAAGGAAAAGATGGCAGGCTACATTGGACAAGCATCTCCGGAAGAAGATGAACCTGAAACCCATCATGAGGATGAATGGCAACTTTGCTAGGAAGCTCATGACCAAAGAGACAGTTGAAGCAGTTTGTGAATTAATTCCCTCTGAGGAGAGGCACGAAGCTCTGAGGGAGCTGATGGACCTTTACCTGAAGATGAAGCCTGTATGGCGATCATCGTGTCCCGCAAAAGAGTGCCCAGAATCCCTCTGCCAGTATAGCTTCAATTCACAGCGTTTTGCTGAGCTCCTCTCTACCAAGTTCAAGTATAGATATGAGGGCAAAATCACCAATTATTTTCACAAAACCCTGGCACATGTC"/>
                            
        <sequence id="seq_Otaria_flavescens_0.132" spec="Sequence" taxon="Otaria_flavescens_0.13" totalcount="4" value="----------------------------------------------------------------------------------------------------------------------------------------------------------------------------------------------------------------------------------------------------------------------------------------------------------------------------------------------------------------------------------------------------------------------------------------------------------------------------------------------------------------------------------------------------------------------------------------------------------------------------------------------------------------------------------------------------------------------------------------------------------------------------------------------------------------------------------------------------------------------------------------------------------------------------------------------------------------------------------------------------------------------------------------------------------------------------------------------------------------------------------------------------"/>
                            
        <sequence id="seq_Pachyphoca_ukrainica_14.52" spec="Sequence" taxon="Pachyphoca_ukrainica_14.5" totalcount="4" value="----------------------------------------------------------------------------------------------------------------------------------------------------------------------------------------------------------------------------------------------------------------------------------------------------------------------------------------------------------------------------------------------------------------------------------------------------------------------------------------------------------------------------------------------------------------------------------------------------------------------------------------------------------------------------------------------------------------------------------------------------------------------------------------------------------------------------------------------------------------------------------------------------------------------------------------------------------------------------------------------------------------------------------------------------------------------------------------------------------------------------------------------------"/>
                            
        <sequence id="seq_Pagophilus_groenlandicus_2.592" spec="Sequence" taxon="Pagophilus_groenlandicus_2.59" totalcount="4" value="CCTGGAAGGCATGAGAGCCCAAGACCTTGATGACTACCTGAATGGCCCCTTCACTGTCGTGGTGAAGGAGTCTTGTGAYGGAATGGGAGATGTGAGCGAGAAGCACGGGAGTGGGCCAGCAGTTCCAGAAAAGGCAGTTCGGTTTTCGTTCACGGTCATGAAAATTACTGTAGCCCATGGCTCAGAAAACGTGAAGGTGTTTGAAGAAGTCAAACCCAACTCCGAACTGTGTTGTAAGCCCCTGTGTCTCATGCTGGCAGATGAGTCTGACCACGAGACCCTGACGGCCATCCTGAGCCCTCTCATTGCCGAGAGGGAGGCCATGAAGAGCAGCCAATTAATGCTTGAGATGGGAGGCATCCTTCGGACTTTCAAGTTCATCTTCAGGGGCACTGGATATGATGAGAAACTCGTCCGGGAAGTCGAAGGCCTTGAGGCTTCTGGCTCAGTCTACATCTGTACCCTTTGTGACGCCACCCGCCTGGAAGCCTCTCAGAATCTTGTCTTCCACTCCATCACCAGAAGCCACTCTGAGAACCTGGAGCGCTATGAGGTCTGGCGTTCCAACCCGTACCACGAGTCGGTGGAAGAACTGCGGGATCGGGTGAAAGGGGTCTCATCGAAACCTTTCATCGAGACTGTCCCTTCCATAGATGCACTCCACTGTGACATTGGCAACGCGGCTGAGTTCTACAAGATTTTCCAGCTAGAGATAGGGGAGGTGTATAAGAATCCCAATGCTTCCAAAGAGGAAAGGAAAAGATGGCAGGCTACATTGGACAAGCATCTCCGGAAGAAGATGAACCTGAAACCCATCATGAGGATGAACGGCAACTTTGCCAGGAAGCTCATGACCAAAGAGACRGTTGAAGCAGTTTGTGAATTAATTTCCTCTGAGGAGAGGCACGAAGCTCTGAGGGAGCTGATGGACCTTTACCTGAAGATGAAGCCTGTATGGCGATCATCGTGTCCTGCAAAAGAGTGCCCAGAATCCCTCTGCCAGTACAGCTTCAATTCACAGCGTTTTGCTGAGCTCCTCTCTACCAAGTTCAAGTATAGATATGAGGGCAAAATCACCAATTATTTTCACAAAACCCTGGCACACGTC"/>
                            
        <sequence id="seq_Paratethyophoca_14.52" spec="Sequence" taxon="Paratethyophoca_14.5" totalcount="4" value="----------------------------------------------------------------------------------------------------------------------------------------------------------------------------------------------------------------------------------------------------------------------------------------------------------------------------------------------------------------------------------------------------------------------------------------------------------------------------------------------------------------------------------------------------------------------------------------------------------------------------------------------------------------------------------------------------------------------------------------------------------------------------------------------------------------------------------------------------------------------------------------------------------------------------------------------------------------------------------------------------------------------------------------------------------------------------------------------------------------------------------------------------"/>
                            
        <sequence id="seq_Phoca_vitulina_2.592" spec="Sequence" taxon="Phoca_vitulina_2.59" totalcount="4" value="CCTGGAAGGCATGAGAGCCCGAGACCTTGATGACTACCTGAATGGCCCCTTCACTGTCGTGGTGAAGGAGTCTTGTGACGGAATGGGAGATGTGAGCGAGAAGCACGGGAGTGGGCCAGCAGTTCCAGAAAAGGCAGTTCGGTTTTCGTTCACGGTCATGAAAATTACTGTAGCCCATGGCTCAGAAAAYGTGAAGGTGTTTGAAGAAGTCAAACCCAACTCCGAACTGTGTTGTAAGCCCCTGTGTCTCATGCTGGCAGATGAGTCTGACCACGAGACCCTGACGGCCATCCTGAGCCCTCTCATTGCCGAGAGGGAGGCCATGAAGAGCAGCCAATTAATGCTTGAGATGGGAGGCATCCTTCGGACTTTCAAGTTCATCTTCAGGGGCACTGGATATGATGAGAAACTCGTCCGGGAAGTCGAAGGCCTTGAGGCTTCTGGCTCAGTCTACATTTGTACCCTTTGTGACGCCACCCGCCTGGAAGCCTCTCAGAATCTTGTCTTCCACTCCATCACCAGAAGCCACTCTGAGAACCTGGAGCGCTATGAGGTCTGGCGTTCCAACCCATACCACGAGTCGGTGGAAGAACTGCGGGATCGGGTGAAAGGGGTCTCATCGAAACCTTTCATCGAGACTGTCCCTTCCATAGATGCACTCCACTGTGACATTGGCAATGCGGCTGAGTTCTACAAGATTTTCCAGCTAGAGATAGGGGAGGTGTATAAGAATCCCAATGCTTCCAAAGAGGAAAGGAAAAGATGGCAGGCTACATTGGACAAGCATCTCCGGAAGAAGATGAACCTGAAACCCATCATGAGGATGAATGGCAACTTTGCCAGGAAGCTCATGACCAAAGAGACAGTTGAAGCAGTTTGTGAATTAATTCCCTCTGAGGAGAGGCACGAAGCTCTGAGGGAGCTGATGGACCTTTACCTGAAGATGAAGCCTGTATGGCGATCATCGTGTCCTGCAAAAGAGTGCCCAGAATCCCTCTGCCAGTATAGCTTCAATTCACAGCGTTTTGCTGAGCTCCTCTCTACCAAGTTCAAGTATAGATATGAGGGCAAAATCACCAATTATTTTCACAAAACCCTGGCACACGTC"/>
                            
        <sequence id="seq_Piscophoca_pacifica_7.252" spec="Sequence" taxon="Piscophoca_pacifica_7.25" totalcount="4" value="----------------------------------------------------------------------------------------------------------------------------------------------------------------------------------------------------------------------------------------------------------------------------------------------------------------------------------------------------------------------------------------------------------------------------------------------------------------------------------------------------------------------------------------------------------------------------------------------------------------------------------------------------------------------------------------------------------------------------------------------------------------------------------------------------------------------------------------------------------------------------------------------------------------------------------------------------------------------------------------------------------------------------------------------------------------------------------------------------------------------------------------------------"/>
                            
        <sequence id="seq_Pliophoca_etrusca_7.252" spec="Sequence" taxon="Pliophoca_etrusca_7.25" totalcount="4" value="----------------------------------------------------------------------------------------------------------------------------------------------------------------------------------------------------------------------------------------------------------------------------------------------------------------------------------------------------------------------------------------------------------------------------------------------------------------------------------------------------------------------------------------------------------------------------------------------------------------------------------------------------------------------------------------------------------------------------------------------------------------------------------------------------------------------------------------------------------------------------------------------------------------------------------------------------------------------------------------------------------------------------------------------------------------------------------------------------------------------------------------------------"/>
                            
        <sequence id="seq_Praepusa_tarchancutica_14.52" spec="Sequence" taxon="Praepusa_tarchancutica_14.5" totalcount="4" value="----------------------------------------------------------------------------------------------------------------------------------------------------------------------------------------------------------------------------------------------------------------------------------------------------------------------------------------------------------------------------------------------------------------------------------------------------------------------------------------------------------------------------------------------------------------------------------------------------------------------------------------------------------------------------------------------------------------------------------------------------------------------------------------------------------------------------------------------------------------------------------------------------------------------------------------------------------------------------------------------------------------------------------------------------------------------------------------------------------------------------------------------------"/>
                            
        <sequence id="seq_Pteronarctos_goedertae_20.42" spec="Sequence" taxon="Pteronarctos_goedertae_20.4" totalcount="4" value="----------------------------------------------------------------------------------------------------------------------------------------------------------------------------------------------------------------------------------------------------------------------------------------------------------------------------------------------------------------------------------------------------------------------------------------------------------------------------------------------------------------------------------------------------------------------------------------------------------------------------------------------------------------------------------------------------------------------------------------------------------------------------------------------------------------------------------------------------------------------------------------------------------------------------------------------------------------------------------------------------------------------------------------------------------------------------------------------------------------------------------------------------"/>
                            
        <sequence id="seq_Pusa_caspica_0.012" spec="Sequence" taxon="Pusa_caspica_0.01" totalcount="4" value="CCTGGAAGGCATGAGAGCCCGAGACCTTGATGACTACCTGAATGGCCCCTTCACTGTCGTGGTGAAGGAGTCTTGTGACGGAATGGGAGATGTGAGCGAGAAGCACGGGAGTGGGCCAGCAGTTCCAGAAAAGGCAGTTCGGTTTTCGTTCACGGTCATGAAAATTACTGTAGCCCATGGCTCAGAAAACGTGAAGGTGTTTGAAGAAGTCAAACCCAACTCCGAACTGTGTTGTAAGCCCCTGTGTCTCATGCTGGCAGATGAGTCTGACCACGAGACCCTGACGGCCATCCTGAGCCCTCTCATTGCCGAGAGGGAGGCCATGAAGAGCAGCCAATTAATGCTTGAGATGGGAGGCATCCTTCGGACTTTCAAGTTCATCTTCAGGGGCACTGGATATGATGAGAAACTCGTCCGGGAAGTCGAAGGCCTTGAGGCTTCTGGCTCAGTCTACATTTGTACCCTTTGTGACGCCACCCGCCTGGAAGCCTCTCAGAATCTTGTCTTCCACTCCATCACCAGAAGCCACTCTGAGAACCTGGAGCGCTATGAGGTCTGGCGTTCCAACCCATACCACGAGTCGGTGGAAGAACTGCGGGATCGGGTGAAAGGGGTCTCATCGAAACCTTTCATCGAGACTGTCCCTTCCATAGATGCACTCCACTGTGACATTGGCAATGCGGCTGAGTTCTACAAGATTTTCCAGCTAGAGATAGGGGAGGTGTATAAGAATCCCAATGCTTCCAAAGAGGAAAGGAAAAGATGGCAGGCTACATTGGACAAGCATCTCCGGAAGAAGATGAACCTGAAACCCATCATGAGGATGAATGGCAACTTTGCCAGGAAGCTCATGACCAAAGAGACAGTTGAAGCAGTTTGTGAATTAATTCCCTCTGAGGAGAGGCACGAAGCTCTGAGGGAGCTGATGGACCTTTACCTGAAGATGAAGCCTGTATGGCGATCATCGTGTCCTGCAAAAGAGTGCCCAGAATCCCTCTGCCAGTATAGCTTCAATTCACAGCGTTTTGCTGAGCTCCTCTCTACCAAGTTCAAGTATAGATATGAGGGCAAAATCACCAATTATTTTCACAAAACCCTGGCACACGTC"/>
                            
        <sequence id="seq_Pusa_hispida_0.132" spec="Sequence" taxon="Pusa_hispida_0.13" totalcount="4" value="CCTGGAAGGCATGAGAGCCCAAGACCTTGATGACTACCTGAATGGCCCCTTCACTGTCGTGGTGAAGGAGTCTTGTGACGGAATGGGAGATGTGAGCGAGAAGCACGGGAGTGGGCCAGCAGTTCCAGAAAAGGCAGTTCGGTTTTCGTTCACGGTCATGAAAATTACTGTAGCCCATGGCTCAGAAAACGTGAAGGTGTTTGAAGAAGTCAAACCCAACTCCGAACTGTGTTGTAAGCCCCTGTGTCTCATGCTGGCAGATGAGTCTGACCACGAGACCCTGACGGCCATCCTGAGCCCTCTCATTGCCGAGAGGGAGGCCATGAAGAGCAGCCAATTAATGCTTGAGATGGGAGGCATCCTTCGGACTTTCAAGTTCATCTTCAGGGGCACTGGATATGATGAGAAACTCGTCCGGGAAGTCGAAGGCCTTGAGGCTTCTGGCTCAGTCTACATTTGTACCCTTTGTGACGCCACCCGCCTGGAAGCCTCTCAGAATCTTGTCTTCCACTCCATCACCAGAAGCCACTCTGAGAACCTGGAGCGCTATGAGGTCTGGCGTTCCAACCCATACCACGAGTCGGTGGAAGAACTGCGGGATCGGGTGAAAGGGGTCTCATCGAAACCTTTCATCGAGACTGTCCCTTCCATAGATGCACTCCACTGTGACATTGGCAATGCGGCTGAGTTCTACAAGATTTTCCAGCTAGAGATAGGGGAGGTGTATAAGAATCCCAATGCTTCCAAAGAGGAAAGGAAAAGATGGCAGGCTACATTGGACAAGCATCTCCGGAAGAAGATGAACCTGAAACCCATCATGAGGATGAATGGCAACTTTGCCAGGAAGCTCATGACCAAAGAGACAGTTGAAGCAGTTTGTGAATTAATTCCCTCTGAGGAGAGGCACGAAGCTCTGAGGGAGCTGATGGACCTTTACCTGAAGATGAAGCCTGTATGGCGATCATCGTGTCCTGCAAAAGAGTGCCCAGAATCCCTCTGCCAGTATAGCTTCAATTCACAGCGTTTTGCTGAGCTCCTCTCTACCAAGTTCAAGTATAGATATGAGGGCAAAATCACCAATTATTTTCACAAAACCCTGGCACACGTC"/>
                            
        <sequence id="seq_Pusa_sibirica_0.012" spec="Sequence" taxon="Pusa_sibirica_0.01" totalcount="4" value="CCTGGAAGGCATGAGAGCCCGAGACCTTGATGACTACCTGAATGGCCCCTTCACTGTCGTGGTGAAGGAGTCTTGTGACGGAATGGGAGATGTGAGCGAGAAGCACGGGAGTGGGCCAGCAGTTCCAGAAAAGGCAGTTCGGTTTTCGTTCACGGTCATGAAAATTACTGTAGCCCATGGCTCAGAAAACGTGAAGGTGTTTGAAGAAGTCAAACCCAACTCCGAACTGTGTTGTAAGCCCCTGTGTCTCATGCTGGCAGATGAGTCTGACCACGAGACCCTGACGGCCATCCTGAGCCCTCTCATTGCCGAGAGGGAGGCCATGAAGAGCAGCCAATTAATGCTTGAGATGGGAGGCATCCTTCGGACTTTCAAGTTCATCTTCAGGGGCACTGGATATGATGAGAAACTCGTCCGGGAAGTCGAAGGCCTTGAGGCTTCTGGCTCAGTCTACATTTGTACCCTTTGTGACGCCACCCGCCTGGAAGCCTCTCAGAATCTTGTCTTCCACTCCATCACCAGAAGCCACTCTGAGAACCTGGAGCGCTATGAGGTCTGGCGTTCCAACCCATACCACGAGTCGGTGGAAGAACTGCGGGATCGGGTGAAAGGGGTCTCATCGAAACCTTTCATCGAGACTGTCCCTTCCATAGATGCACTCCACTGTGACATTGGCAATGCGGCTGAGTTCTACAAGATTTTCCAGCTAGAGATAGGGGAGGTGTATAAGAATCCCAATGCTTCCAAAGAGGAAAGGAAAAGATGGCAGGCTACATTGGACAAGCATCTCCGGAAGAAGATGAACCTGAAACCCATCATGAGGATGAATGGCAACTTTGCCAGGAAGCTCATGACCAAAGAGACAGTTGAAGCAGTTTGTGAATTAATTCCCTCTGAGGAGAGGCACGAAGCTCTGAGGGAGCTGATGGACCTTTACCTGAAGATGAAGCCTGTATGGCGATCATCGTGTCCTGCAAAAGAGTGCCCAGAATCCCTCTGCCAGTATAGCTTCAATTCACAGCGTTTTGCTGAGCTCCTCTCTACCAAGTTCAAGTATAGATATGAGGGCAAAATCACCAATTATTTTCACAAAACCCTGGCACACGTC"/>
                            
        <sequence id="seq_Thalassoleon_mexicanus_7.252" spec="Sequence" taxon="Thalassoleon_mexicanus_7.25" totalcount="4" value="----------------------------------------------------------------------------------------------------------------------------------------------------------------------------------------------------------------------------------------------------------------------------------------------------------------------------------------------------------------------------------------------------------------------------------------------------------------------------------------------------------------------------------------------------------------------------------------------------------------------------------------------------------------------------------------------------------------------------------------------------------------------------------------------------------------------------------------------------------------------------------------------------------------------------------------------------------------------------------------------------------------------------------------------------------------------------------------------------------------------------------------------------"/>
                        
    </data>

    <data
id="RAG2"
spec="Alignment">
                            
        <sequence id="seq_Acrophoca_longirostris_11.63" spec="Sequence" taxon="Acrophoca_longirostris_11.6" totalcount="4" value="------------------------------------------------------------------------------------------------------------------------------------------------------------------------------------------------------------------------------------------------------------------------------------------------------------------------------------------------------------------------------------------------------------------------------------------------------------"/>
                            
        <sequence id="seq_Allodesmus_kernensis_28.13" spec="Sequence" taxon="Allodesmus_kernensis_28.1" totalcount="4" value="------------------------------------------------------------------------------------------------------------------------------------------------------------------------------------------------------------------------------------------------------------------------------------------------------------------------------------------------------------------------------------------------------------------------------------------------------------"/>
                            
        <sequence id="seq_Cystophora_cristata_2.593" spec="Sequence" taxon="Cystophora_cristata_2.59" totalcount="4" value="AAGATTTATGTCATGTCTATTGCTGGCAAGAACAGCAAAAAAGTTACTTTTCGCTGCACGGAGAAAGACTTGGTAGGAGATGTTCCCGAAGCCAGATATGGTCATTCCATTGATGTGGTGTATAGTCGAGGGAAAAGTATAGGTGTTCTCTTTGGAGGACGGTCATACATTCCTTCTTCCCAAAGAACCACAGAAAAATGGAATAGTGTAGCTGACTGTCTGCCCCATGTTTTCTTGGTGGATTTTGAATTTGGGTGCTCTACATCATACATACTTCCAGAACTTCAGGATGGGCTATCTTTTCATGTCTCTATTGCCAGAAATGATACCGTTTATATTTTAGGAGGACATTCACTTGCCAATAACACCCGCCCTACCAACCTATACAGAATAAAGGTTGATCTCCCACTGGGTAGCCCAGCTGTGAATTGCACGGTCTTGCCA"/>
                            
        <sequence id="seq_Devinophoca_claytoni_13.83" spec="Sequence" taxon="Devinophoca_claytoni_13.8" totalcount="4" value="------------------------------------------------------------------------------------------------------------------------------------------------------------------------------------------------------------------------------------------------------------------------------------------------------------------------------------------------------------------------------------------------------------------------------------------------------------"/>
                            
        <sequence id="seq_Devinophoca_emryi_13.83" spec="Sequence" taxon="Devinophoca_emryi_13.8" totalcount="4" value="------------------------------------------------------------------------------------------------------------------------------------------------------------------------------------------------------------------------------------------------------------------------------------------------------------------------------------------------------------------------------------------------------------------------------------------------------------"/>
                            
        <sequence id="seq_Enaliarctos_mealsi_28.13" spec="Sequence" taxon="Enaliarctos_mealsi_28.1" totalcount="4" value="------------------------------------------------------------------------------------------------------------------------------------------------------------------------------------------------------------------------------------------------------------------------------------------------------------------------------------------------------------------------------------------------------------------------------------------------------------"/>
                            
        <sequence id="seq_Erignathus_barbatus_2.593" spec="Sequence" taxon="Erignathus_barbatus_2.59" totalcount="4" value="AAGATTTATGTCATGTCTATTGCTGGCAAGAACAGCAAAAAAGTTACTTTTTGCTGCACGGAGAAAGACTTGGTAGGAGATGTTCCCGAAGCCAGATATGGTCATTCCATTGATGTGGTGTATAGTCGAGGGAAAAGTATAGGTGTTCTCTTTGGAGGACGGTCATACATTCCTTCTTCCCAAAGAACCACAGAAAAATGGAATAGTGTAGCTGACTGTCTGCCCCATGTTTTCTTGGTAGATTTTGAATTTGGGTGCTCTACATCATACATACTTCCAGAACTTCAGGATGGGCTATCTTTTCATGTCTCTATTGCCAGAAATGATACCGTTTATATTTTAGGAGGACATTCACTTGCCAATAACACCCGCCCTACCAACCTATACAGAATAAAGGTTGATCTCCCACTGGGTAGCCCAGCTGTGAATTGCACAGTCTTGCCA"/>
                            
        <sequence id="seq_Hadrokirus_martini_7.253" spec="Sequence" taxon="Hadrokirus_martini_7.25" totalcount="4" value="------------------------------------------------------------------------------------------------------------------------------------------------------------------------------------------------------------------------------------------------------------------------------------------------------------------------------------------------------------------------------------------------------------------------------------------------------------"/>
                            
        <sequence id="seq_Halichoerus_grypus_2.593" spec="Sequence" taxon="Halichoerus_grypus_2.59" totalcount="4" value="AAGATTTATGTCATGTCTATTGCTGGCAAGAACAGCAAAAAAGTTACTTTTCGCTGCACGGAGAAAGACTTGGTAGGAGATGTTCCCGAAGCCAGATATGGTCATTCCATTGATGTGGTGTATAGTCGAGGGAAAAGTATAGGTGTCCTCTTTGGAGGACGGTCATACATTCCTTCTTCCCAAAGAACCACAGAAAAATGGAATAGTGTAGCTGACTGTCTGCCCCATGTTTTCTTGGTGGATTTTGAATTTGGGTGCTCTACATCATACATACTTCCAGAACTTCAGGATGGGCTATCTTTTCATGTCTCTATTGCCAGAAATGATACCGTTTATATTTTAGGAGGACATTCACTTGCCAATAACACCCGCCCTACCAACCTATACAGAATAAAGGTTGATCTCCCACTGGGTAGCCCAGCTGTGAATTGCACGGTCTTGCCA"/>
                            
        <sequence id="seq_Histriophoca_fasciata_0.133" spec="Sequence" taxon="Histriophoca_fasciata_0.13" totalcount="4" value="AAGATTTATGTCATGTCTRTTGCTGGCAAGAACAGCAAAAAAGTTACTTTTYGCTGCACGGAGAAAGACTTGGTAGGAGATGTTCCYGAAGCCAGATATGGTCATTCCATTGATGTGGTGTATAGTCGAGGGAAAAGTATAGGTGTTCTCTTTGGAGGACGGTCATACATTCCTTCTTCCCAAAGAACCACAGAAAAATGGAATAGTGTAGCTGACTGTCTGCCCCATGTTTTCTTGGTGGATTTTGAATTTGGGTGCTCTACATCATACATACTTCCAGAACTTCAGGATGGGCTATCTTTTCATGTCTCTATTGCCAGAAATGATACCGTTTATATTTTAGGAGGACATTCACTTGCCAATAACACCCGCCCTACCAACCTATACAGAATAAAGGTTGATCTCCCACTGGGTAGCCCAGCTGTGAATTGCACGGTCTTGCCA"/>
                            
        <sequence id="seq_Homiphoca_capensis_5.63" spec="Sequence" taxon="Homiphoca_capensis_5.6" totalcount="4" value="------------------------------------------------------------------------------------------------------------------------------------------------------------------------------------------------------------------------------------------------------------------------------------------------------------------------------------------------------------------------------------------------------------------------------------------------------------"/>
                            
        <sequence id="seq_Hydrurga_leptonyx_0.013" spec="Sequence" taxon="Hydrurga_leptonyx_0.01" totalcount="4" value="AAGATTTATGTCATGTCTATTGCTGGCAAGAACAGCAAAAAAGTTACTTTTCGCTGCACGGAGAAAGACTTGGTAGGAGATGTTCCCGAAGCCAGATATGGTCATTCCATTGATGTGGTGTATAGTCGAGGGAAAAGTATAGGTGTTCTCTTTGGAGGACGGTCATACATTCCTTCTTCCCAAAGAACCACAGAAAAATGGAATAGTGTAGCTGACTGTCTGCCGCATGTTTTCTTGGTGGATTTTGAATTTGGGTGCTCTACATCATACATACTTCCAGAACTTCAGGATGGGCTATCTTTTCATGTCTCTATTGCCAGAAATGATACCGTCTATATTTTAGGAGGACATTCACTTGCCAATAACACCCGCCCTACCAACCTATACAGAATAAAGGTTGATCTCCCACTGGGTAGCCCAGCTGTGAATTGCACAGTCTTGCCA"/>
                            
        <sequence id="seq_Kawas_benegasorum_11.63" spec="Sequence" taxon="Kawas_benegasorum_11.6" totalcount="4" value="------------------------------------------------------------------------------------------------------------------------------------------------------------------------------------------------------------------------------------------------------------------------------------------------------------------------------------------------------------------------------------------------------------------------------------------------------------"/>
                            
        <sequence id="seq_Leptonychotes_weddelli_0.013" spec="Sequence" taxon="Leptonychotes_weddelli_0.01" totalcount="4" value="AAGATTTATGTCATGTCTATTGCTGGCAAGAACAGCAAAAAAGTTACTTTTCGCTGCAYGGAGAAAGACTTGGTAGGAGATGTTCCCGAAGCCAGATATGGTCATTCCATTGATGTGGTGTATAGTCGAGGGAAAAGTATAGGTGTTCTCTTTGGAGGACGGTCATACATTCCTTCTTCCCAAAGAACCACAGAAAAATGGAATAGTGTAGCTGACTGTCTGCCGCATGTTTTCTTGGTGGATTTTGAATTTGGRTGCTCTACATCATACATACTTCCAGAACTTCAGGATGGGCTATCTTTTCATGTCTCTATTGCCAGAAATGATACCGTCTATATTTTAGGAGGACATTCACTTGCCAATAACACCCGCCCTACCAACCTATACAGAATAAAGGTTGATCTCCCACTGGGTAGCCCAGCTGTGAATTGCACAGTCTTGCCA"/>
                            
        <sequence id="seq_Leptophoca_proxima_18.13" spec="Sequence" taxon="Leptophoca_proxima_18.1" totalcount="4" value="------------------------------------------------------------------------------------------------------------------------------------------------------------------------------------------------------------------------------------------------------------------------------------------------------------------------------------------------------------------------------------------------------------------------------------------------------------"/>
                            
        <sequence id="seq_Lobodon_carcinophaga_2.593" spec="Sequence" taxon="Lobodon_carcinophaga_2.59" totalcount="4" value="AAGATTTAYGTCATGTCTATTGCTGGCAAGAACAGCAAAAAAGTTACTTTTCGCTGCACGGAGAAAGACTTGGTAGGAGATGTTCCCGAAGCCAGATATGGTCATTCCATTGATGTGGTGTATAGTCGAGGGAAAAGTATAGGTGTTCTCTTTGGAGGACGGTCATACATTCCTTCTTCCCAAAGAACCACAGAAAAATGGAATAGTGTAGCTGACTGTCTGCCCCATGTTTTCTTGGTGGATTTTGAATTTGGGTGCTCTACATCATACATACTTCCAGAACTTCAGGATGGGCTATCTTTTCATGTCTCTATTGCCAGAAATGATACCGTCTATATTTTAGGAGGACATTCACTTGCCAATAACACCCGCCCTACCAACCTATACAGAATAAAGGTTGATCTCCCACTGGGTAGCCCAGCTGTGAATTGCACAGTCTTGCCA"/>
                            
        <sequence id="seq_Mirounga_leonina_2.593" spec="Sequence" taxon="Mirounga_leonina_2.59" totalcount="4" value="------------------------------------------------------------------------------------------------------------------------------------------------------------------------------------------------------------------------------------------------------------------------------------------------------------------------------------------------------------------------------------------------------------------------------------------------------------"/>
                            
        <sequence id="seq_Monachopsis_pontica_9.63" spec="Sequence" taxon="Monachopsis_pontica_9.6" totalcount="4" value="------------------------------------------------------------------------------------------------------------------------------------------------------------------------------------------------------------------------------------------------------------------------------------------------------------------------------------------------------------------------------------------------------------------------------------------------------------"/>
                            
        <sequence id="seq_Monachus_monachus_2.593" spec="Sequence" taxon="Monachus_monachus_2.59" totalcount="4" value="AAGATTTATGTCATGTCTATTGCTGGTAAGAACAGCAAAAAAGTTACTTTTCGCTGCACGGAGAAAGACTTGGTAGGAGATGTTCCCGAAGCCAGATATGGTCATTCCATTGATGTGGTGTATAGTCGAGGGAAAAGTATAGGTGTTCTCTTTGGAGGACGGTCATACATTCCTTCTTCCCAAAGAACCACAGAAAAATGGAATAGTGTAGCTGACTGTCTGCCCCATGTTTTCTTGGTGGATTTTGAATTTGGGTGCTCTACATCATACATACTTCCAGAACTCCAGGATGGGCTATCTTTTCATGTCTCTATTGCCAGAAATGATACCGTCTATATTTTAGGAGGACATTCACTTGCCAATAACACCCGCCCTACCAACCTATACAGAATAAAGGTTGATCTCCCACTGGGTAGCCCAGCTGTGAATTGCACAGTCTTGCCA"/>
                            
        <sequence id="seq_Nanophoca_vitulinoides_143" spec="Sequence" taxon="Nanophoca_vitulinoides_14" totalcount="4" value="------------------------------------------------------------------------------------------------------------------------------------------------------------------------------------------------------------------------------------------------------------------------------------------------------------------------------------------------------------------------------------------------------------------------------------------------------------"/>
                            
        <sequence id="seq_Noriphoca_gaudini_233" spec="Sequence" taxon="Noriphoca_gaudini_23" totalcount="4" value="------------------------------------------------------------------------------------------------------------------------------------------------------------------------------------------------------------------------------------------------------------------------------------------------------------------------------------------------------------------------------------------------------------------------------------------------------------"/>
                            
        <sequence id="seq_Ommatophoca_rossi_2.593" spec="Sequence" taxon="Ommatophoca_rossi_2.59" totalcount="4" value="AAGATTTATGTCATGTCTATTGCTGGCAAGAACAGCAAAAAAGTTACTTTTCGCTGCACGGAGAAAGACTTGGTAGGAGATGTTCCCGAAGCCAGATATGGTCATTCCATTGATGTGGTGTATAGTCGAGGGAAAAGTATAGGTGTTCTCTTTGGAGGACGGTCATACATTCCTTCTTCCCAAAGAACCACAGAAAAATGGAATAGTGTAGCTGACTGTCTGCCCCATGTTTTCTTGGTGGATTTTGAATTTGGGTGCTCTACATCATACATACTTCCAGAACTTCAGGATGGGCTATCTTTTCATGTCTCTATTGCCAGAAATGATACCGTCTATATTTTAGGAGGACATTCACTTGCCAATAACACCCGCCCTACCAACCTATACAGAATAAAGGTTGATCTCCCACTGGGTAGCCCAGCTGTGAATTGCACAGTCTTGCCA"/>
                            
        <sequence id="seq_Otaria_flavescens_0.133" spec="Sequence" taxon="Otaria_flavescens_0.13" totalcount="4" value="------------------------------------------------------------------------------------------------------------------------------------------------------------------------------------------------------------------------------------------------------------------------------------------------------------------------------------------------------------------------------------------------------------------------------------------------------------"/>
                            
        <sequence id="seq_Pachyphoca_ukrainica_14.53" spec="Sequence" taxon="Pachyphoca_ukrainica_14.5" totalcount="4" value="------------------------------------------------------------------------------------------------------------------------------------------------------------------------------------------------------------------------------------------------------------------------------------------------------------------------------------------------------------------------------------------------------------------------------------------------------------"/>
                            
        <sequence id="seq_Pagophilus_groenlandicus_2.593" spec="Sequence" taxon="Pagophilus_groenlandicus_2.59" totalcount="4" value="AAGATTTATGTCATGTCTRTTGCTGGCAAGAACAGCAAAAAAGTTACTTTTYGCTGCACGGAGAAAGACTTGGTAGGAGATGTTCCCGAAGCCAGATATGGTCATTCCATTGATGTGGTGTATAGTCGAGGGAAAAGTATAGGTGTTCTCTTTGGAGGACGGTCRTACATTCCTTCTTCCCAAAGAACCACAGAAAAATGGAATAGTGTAGCTGACTGTCTGCCCCATGTTTTCTTGGTGGATTTTGAATTTGGGTGCTCTACATCATACATACTTCCAGAACTTCAGGATGGGCTATCTTTTCATGTCTCTATTGCCAGAAATGATACCGTTTATATTTTAGGAGGACATTCACTTGCCAATAACACCCGCCCTACCAACCTATACAGAATAAAGGTTGATCTCCCACTGGGTAGCCCAGCTGTGAATTGCACGGTCTTGCCA"/>
                            
        <sequence id="seq_Paratethyophoca_14.53" spec="Sequence" taxon="Paratethyophoca_14.5" totalcount="4" value="------------------------------------------------------------------------------------------------------------------------------------------------------------------------------------------------------------------------------------------------------------------------------------------------------------------------------------------------------------------------------------------------------------------------------------------------------------"/>
                            
        <sequence id="seq_Phoca_vitulina_2.593" spec="Sequence" taxon="Phoca_vitulina_2.59" totalcount="4" value="AAGATTTATGTCATGTCTATTGCTGGCAAGAACAGCAAAAAAGTTACTTTTCGCTGCACGGAGAAAGACTTGGTAGGAGATGTTCCCGAAGCCAGATATGGTCATTCCATTGATGTGGTGTATAGTCGAGGGAAAAGTATAGGTGTCCTCTTTGGAGGACGGTCATACATTCCTTCTTCCCAAAGAACCACAGAAAAATGGAATAGTGTAGCTGACTGTCTGCCCCATGTTTTCTTGGTGGATTTTGAATTTGGGTGCTCTACATCATACATACTTCCAGAACTTCAGGATGGGCTATCTTTTCATGTCTCTATTGCCAGAAATGATACCGTTTATATTTTAGGAGGACATTCACTTGCCAATAACACCCGCCCTACCAACCTATACAGAATAAAGGTTGATCTCCCACTGGGTAGCCCAGCTGTGAATTGCACGGTCTTGCCA"/>
                            
        <sequence id="seq_Piscophoca_pacifica_7.253" spec="Sequence" taxon="Piscophoca_pacifica_7.25" totalcount="4" value="------------------------------------------------------------------------------------------------------------------------------------------------------------------------------------------------------------------------------------------------------------------------------------------------------------------------------------------------------------------------------------------------------------------------------------------------------------"/>
                            
        <sequence id="seq_Pliophoca_etrusca_7.253" spec="Sequence" taxon="Pliophoca_etrusca_7.25" totalcount="4" value="------------------------------------------------------------------------------------------------------------------------------------------------------------------------------------------------------------------------------------------------------------------------------------------------------------------------------------------------------------------------------------------------------------------------------------------------------------"/>
                            
        <sequence id="seq_Praepusa_tarchancutica_14.53" spec="Sequence" taxon="Praepusa_tarchancutica_14.5" totalcount="4" value="------------------------------------------------------------------------------------------------------------------------------------------------------------------------------------------------------------------------------------------------------------------------------------------------------------------------------------------------------------------------------------------------------------------------------------------------------------"/>
                            
        <sequence id="seq_Pteronarctos_goedertae_20.43" spec="Sequence" taxon="Pteronarctos_goedertae_20.4" totalcount="4" value="------------------------------------------------------------------------------------------------------------------------------------------------------------------------------------------------------------------------------------------------------------------------------------------------------------------------------------------------------------------------------------------------------------------------------------------------------------"/>
                            
        <sequence id="seq_Pusa_caspica_0.013" spec="Sequence" taxon="Pusa_caspica_0.01" totalcount="4" value="AAGATTTATGTCATGTCTATTGCTGGCAAGAACAGCAAAAAAGTTACTTTTCGCTGCACGGAGAAAGACTTGGTAGGAGATGTTCCCGAAGCCAGATATGGTCATTCCATTGATGTGGTGTATAGTCGAGGGAAAAGTATAGGTGTCCTCTTTGGAGGACGGTCATACATTCCTTCTTCCCAAAGAACCACAGAAAAATGGAATAGTGTAGCTGACTGTCTGCCCCATGTTTTCTTGGTGGATTTTGAATTTGGGTGCTCTACATCATACATACTTCCAGAACTTCAGGATGGGCTATCTTTTCATGTCTCTATTGCCAGAAATGATACCGTTTATATTTTAGGAGGACATTCACTTGCCAATAACACCCGCCCTACCARCCTATACAGAATAAAGGTTGATCTCCCACTGGGTAGCCCAGCTGTGAATTGCACGGTCTTGCCA"/>
                            
        <sequence id="seq_Pusa_hispida_0.133" spec="Sequence" taxon="Pusa_hispida_0.13" totalcount="4" value="AAGATTTATGTCATGTCTATTGCTGGCAAGAACAGCAAAAAAGTTACTTTTCGCTGCACGGAGAAAGACTTGGTAGGAGATGTTCCCGAAGCCAGATATGGTCATTCCATTGATGTGGTGTATAGTCGAGGGAAAAGTATAGGTGTCCTCTTTGGAGGACGGTCATACATTCCTTCTTCCCAAAGAACCACAGAAAAATGGAATAGTGTAGCTGACTGTCTGCCCCATGTTTTCTTGGTGGATTTTGAATTTGGGTGCTCTACATCATACATACTTCCAGAACTTCAGGATGGGCTATCTTTTCATGTCTCTATTGCCAGAAATGATACCGTTTATATTTTAGGAGGACATTCACTTGCCAATAACACCCGCCCTACCAACCTATACAGAATAAAGGTTGATCTCCCACTGGGTAGCCCAGCTGTGAATTGCACGGTCTTGCCA"/>
                            
        <sequence id="seq_Pusa_sibirica_0.013" spec="Sequence" taxon="Pusa_sibirica_0.01" totalcount="4" value="AAGATTTATGTCATGTCTATTGCTGGCAAGAACAGCAAAAAAGTTACTTTTCGCTGCACGGAGAAAGACTTGGTAGGAGATGTTCCCGAAGCCAGATATGGTCATTCCATTGATGTGGTGTATAGTCGAGGGAAAAGTATAGGTGTCCTCTTTGGAGGACGGTCATACATTCCTTCTTCCCAAAGAACCACAGAAAAATGGAATAGTGTAGCTGACTGTCTGCCCCATGTTTTCTTGGTGGATTTTGAATTTGGGTGCTCTACATCATACATACTTCCAGAACTTCAGGATGGGCTATCTTTTCATGTCTCTATTGCCAGAAATGATACCGTTTATATTTTAGGAGGACATTCACTTGCCAATAACACCCGCCCTACCAACCTATACAGAATAAAGGTTGATCTCCCACTGGGTAGCCCAGCTGTGAATTGCACGGTCTTGCCA"/>
                            
        <sequence id="seq_Thalassoleon_mexicanus_7.253" spec="Sequence" taxon="Thalassoleon_mexicanus_7.25" totalcount="4" value="------------------------------------------------------------------------------------------------------------------------------------------------------------------------------------------------------------------------------------------------------------------------------------------------------------------------------------------------------------------------------------------------------------------------------------------------------------"/>
                        
    </data>

    <data
id="Seals_morph"
spec="Alignment"
dataType="standard">
                                
        <sequence id="seq_Otaria_flavescens_0.134" spec="Sequence" taxon="Otaria_flavescens_0.13" totalcount="7" value="00200000000200110100000100100000121211101000021001100001001010000000110100110010000200011010"/>
                                
        <sequence id="seq_Leptonychotes_weddelli_0.014" spec="Sequence" taxon="Leptonychotes_weddelli_0.01" totalcount="7" value="21011200000011010201110001211111111110010110011011200011111000100111000000100110221110001001"/>
                                
        <sequence id="seq_Lobodon_carcinophaga_2.594" spec="Sequence" taxon="Lobodon_carcinophaga_2.59" totalcount="7" value="210112000000110100011100012111111111010100101010012100111110001001110100110{01}0110221111011001"/>
                                
        <sequence id="seq_Hydrurga_leptonyx_0.014" spec="Sequence" taxon="Hydrurga_leptonyx_0.01" totalcount="7" value="21011200000011010101110001211111111101010110111000200011111000100111010000100110221110010001"/>
                                
        <sequence id="seq_Ommatophoca_rossi_2.594" spec="Sequence" taxon="Ommatophoca_rossi_2.59" totalcount="7" value="32011211000011010001110011211111111111010110101001010011111000100111010010100110221110011001"/>
                                
        <sequence id="seq_Monachus_monachus_2.594" spec="Sequence" taxon="Monachus_monachus_2.59" totalcount="7" value="21011100011010010100110001211111111110010010011001210001101000100111100000110110220110110101"/>
                                
        <sequence id="seq_Mirounga_leonina_2.594" spec="Sequence" taxon="Mirounga_leonina_2.59" totalcount="7" value="32011100011110010100110001211011211210110110001001200001111000100111010000100110220110010000"/>
                                
        <sequence id="seq_Cystophora_cristata_2.594" spec="Sequence" taxon="Cystophora_cristata_2.59" totalcount="7" value="3211111001111001111012101121111122121011100011011010101000011020111100111100001121000?000011"/>
                                
        <sequence id="seq_Erignathus_barbatus_2.594" spec="Sequence" taxon="Erignathus_barbatus_2.59" totalcount="7" value="20101110010110010110121011211110101101011000120100101110100111101111001101110011210000000000"/>
                                
        <sequence id="seq_Histriophoca_fasciata_0.134" spec="Sequence" taxon="Histriophoca_fasciata_0.13" totalcount="7" value="20001110010{12}1001121012101121111011010101000012011000111000011111211100111110001121000?010101"/>
                                
        <sequence id="seq_Pagophilus_groenlandicus_2.594" spec="Sequence" taxon="Pagophilus_groenlandicus_2.59" totalcount="7" value="2001111001{01}21001121012101121111011010101100012011010111000011111211110111110101121000?010101"/>
                                
        <sequence id="seq_Halichoerus_grypus_2.594" spec="Sequence" taxon="Halichoerus_grypus_2.59" totalcount="7" value="20010110110210011210121011211110120211111001100100001110000111112111001101001011210000001001"/>
                                
        <sequence id="seq_Pusa_hispida_0.134" spec="Sequence" taxon="Pusa_hispida_0.13" totalcount="7" value="1001111{01}01{01}21001131012101121111011010101100110010000111000011111211110100100001121000?011001"/>
                                
        <sequence id="seq_Pusa_caspica_0.014" spec="Sequence" taxon="Pusa_caspica_0.01" totalcount="7" value="1001111{01}01{01}21001131012101121111011010101100111010000111000011111211110100200101121000?011001"/>
                                
        <sequence id="seq_Pusa_sibirica_0.014" spec="Sequence" taxon="Pusa_sibirica_0.01" totalcount="7" value="1001111001021001131012101121111011010101100111010000111000011111211110100200001121000?010101"/>
                                
        <sequence id="seq_Phoca_vitulina_2.594" spec="Sequence" taxon="Phoca_vitulina_2.59" totalcount="7" value="20000110011210011210121011211110100101011001100100001110000111112111001101000011210000000001"/>
                                
        <sequence id="seq_Nanophoca_vitulinoides_144" spec="Sequence" taxon="Nanophoca_vitulinoides_14" totalcount="7" value="????????????????????????????????????????????10101000011100??111111111010020110112?0?????????"/>
                                
        <sequence id="seq_Praepusa_tarchancutica_14.54" spec="Sequence" taxon="Praepusa_tarchancutica_14.5" totalcount="7" value="??0111101??{12}?00?131111001?1??11011?10101101001010110111????????????????????????????????10000"/>
                                
        <sequence id="seq_Leptophoca_proxima_18.14" spec="Sequence" taxon="Leptophoca_proxima_18.1" totalcount="7" value="?????????????????????????????????????????100010{01}01101110????11100110101001011011????????????"/>
                                
        <sequence id="seq_Noriphoca_gaudini_234" spec="Sequence" taxon="Noriphoca_gaudini_23" totalcount="7" value="???10?00011{01}11????????????????10?0110001??????????????????????????????????????????????0000??"/>
                                
        <sequence id="seq_Monachopsis_pontica_9.64" spec="Sequence" taxon="Monachopsis_pontica_9.6" totalcount="7" value="2001111?01111?011210?2????2???10?1011101000012010100111000?111101111101101001?1?2?0???010100"/>
                                
        <sequence id="seq_Homiphoca_capensis_5.64" spec="Sequence" taxon="Homiphoca_capensis_5.6" totalcount="7" value="11011110011211010001110001211111101110010??011101110100?1?1?0000011111101001?1112111?110000?"/>
                                
        <sequence id="seq_Kawas_benegasorum_11.64" spec="Sequence" taxon="Kawas_benegasorum_11.6" totalcount="7" value="??????????????????????????????????????????????00?1??1????00???110111001?0201????????????????"/>
                                
        <sequence id="seq_Pliophoca_etrusca_7.254" spec="Sequence" taxon="Pliophoca_etrusca_7.25" totalcount="7" value="??0??1???1????0?0?????????????11?111100?0???1110?1210000111????????11?10001?101?220?1?1?000?"/>
                                
        <sequence id="seq_Acrophoca_longirostris_11.64" spec="Sequence" taxon="Acrophoca_longirostris_11.6" totalcount="7" value="?10101000111110?02011100012111111101100101000110?12000001?11000001110100101??11022111000??01"/>
                                
        <sequence id="seq_Enaliarctos_mealsi_28.14" spec="Sequence" taxon="Enaliarctos_mealsi_28.1" totalcount="7" value="0010010010?00000001000000000001000100100100?0000112000100?0010200{01}00000200010?000?0?0?0110??"/>
                                
        <sequence id="seq_Pteronarctos_goedertae_20.44" spec="Sequence" taxon="Pteronarctos_goedertae_20.4" totalcount="7" value="001001001{01}0000000100100000100?10?1100?00000001??1?20??????????????????????????0??????1001011"/>
                                
        <sequence id="seq_Thalassoleon_mexicanus_7.254" spec="Sequence" taxon="Thalassoleon_mexicanus_7.25" totalcount="7" value="00210100001000110100000?00100?00101101000??00211001000000010100000001100001100000?0???001010"/>
                                
        <sequence id="seq_Allodesmus_kernensis_28.14" spec="Sequence" taxon="Allodesmus_kernensis_28.1" totalcount="7" value="1101020001?0100{01}0200000?0021000010121010100000110120101000101000000111121011000010000?001001"/>
                                
        <sequence id="seq_Hadrokirus_martini_7.254" spec="Sequence" taxon="Hadrokirus_martini_7.25" totalcount="7" value="110111011111100?020111000121111110111001010???????????????????????????????????1021????111001"/>
                                
        <sequence id="seq_Piscophoca_pacifica_7.254" spec="Sequence" taxon="Piscophoca_pacifica_7.25" totalcount="7" value="21011101111010010201110001211111101110010110011011110001101?0000011100???000??1021111100??01"/>
                                
        <sequence id="seq_Devinophoca_claytoni_13.84" spec="Sequence" taxon="Devinophoca_claytoni_13.8" totalcount="7" value="1??01100?1???00?02?111000?2??110?1111?01??????????????????????????????????????????????01000?"/>
                                
        <sequence id="seq_Devinophoca_emryi_13.84" spec="Sequence" taxon="Devinophoca_emryi_13.8" totalcount="7" value="??00??00?1????0?020111000?2??110?1?111011??0000001001?1?0???111?110110120101??11210???????01"/>
                                
        <sequence id="seq_Paratethyophoca_14.54" spec="Sequence" taxon="Paratethyophoca_14.5" totalcount="7" value="1001?11?011???0112?0?21??????1?????????????00100001011100???????????????????????2???0?????10"/>
                                
        <sequence id="seq_Pachyphoca_ukrainica_14.54" spec="Sequence" taxon="Pachyphoca_ukrainica_14.5" totalcount="7" value="???????????????????????????????????????????002000010111?0???????????????????????????????????"/>
                                
        <userDataType id="StandardData.0" spec="beast.base.evolution.datatype.StandardData" ambiguities="01 12" nrOfStates="7">
                                        
            <charstatelabels id="UserDataType.0" spec="beast.base.evolution.datatype.UserDataType" characterName="Premaxilla-nasal suture" codeMap="0=0, 1=1, 2=2, 3=3, ? =0 1 2 3 " states="4" value="extensive, weakly_reduced, strongly_reduced, absent"/>
                                        
            <charstatelabels id="UserDataType.1" spec="beast.base.evolution.datatype.UserDataType" characterName="Premaxilla-maxilla suture" codeMap="0=0, 1=1, 2=2, ? =0 1 2 " states="3" value="entirely_lateral_to_nasal_cavity, anterior_portion_partially_included_in_nasal_cavity, entirely_within_nasal_cavity"/>
                                        
            <charstatelabels id="UserDataType.2" spec="beast.base.evolution.datatype.UserDataType" characterName="Nasals, shape of posterior edge" codeMap="0=0, 1=1, 2=2, ? =0 1 2 " states="3" value="pointed, rounded_or_square, frontals_insert_between_nasals"/>
                                        
            <charstatelabels id="UserDataType.3" spec="beast.base.evolution.datatype.UserDataType" characterName="Facial angle" codeMap="0=0, 1=1, ? =0 1 " states="2" value="snout_more_anteriorly_than_dorsally_angle_45°_or_more, snout_opening_more_dorsally_than_anteriorly_angle_45°_or_less"/>
                                        
            <charstatelabels id="UserDataType.4" spec="beast.base.evolution.datatype.UserDataType" characterName="Lateral border of the opening of the nasal cavity in lateral view" codeMap="0=0, 1=1, ? =0 1 " states="2" value="rectilinear_or_weakly_concave, strongly_concave"/>
                                        
            <charstatelabels id="UserDataType.5" spec="beast.base.evolution.datatype.UserDataType" characterName="Position of posterior end of nasals" codeMap="0=0, 1=1, 2=2, ? =0 1 2 " states="3" value="anterior_to_maxilla-frontal_suture, posterior_to_maxilla-frontal_suture_but_greatly_anterior_to_the_level_of_the_jugal-squamosal_suture, almost_reaches_the_level_of_the_jugal-squamosal_suture"/>
                                        
            <charstatelabels id="UserDataType.6" spec="beast.base.evolution.datatype.UserDataType" characterName="Maxilla swelling" codeMap="0=0, 1=1, ? =0 1 " states="2" value="not_present, present"/>
                                        
            <charstatelabels id="UserDataType.7" spec="beast.base.evolution.datatype.UserDataType" characterName="Alveolar process of maxilla" codeMap="0=0, 1=1, ? =0 1 " states="2" value="facing_ventrally, facing_anteroventrally_posterior_to_P1"/>
                                        
            <charstatelabels id="UserDataType.8" spec="beast.base.evolution.datatype.UserDataType" characterName="Maxillary process of jugal in lateral view" codeMap="0=0, 1=1, ? =0 1 " states="2" value="thin_and_low_and_increasing_progressively_posteriorly, thick_and_high_and_increasing_abruptly_posteriorly"/>
                                        
            <charstatelabels id="UserDataType.9" spec="beast.base.evolution.datatype.UserDataType" characterName="Position of anterior opening of infraorbital foramen in ventral view" codeMap="0=0, 1=1, ? =0 1 " states="2" value="anterior_to_M1, level_or_posterior_to_M1"/>
                                        
            <charstatelabels id="UserDataType.10" spec="beast.base.evolution.datatype.UserDataType" characterName="Jugal, anterior end in dorsal view" codeMap="0=0, 1=1, ? =0 1 " states="2" value="lateral_to_infraorbital_foramen, above_or_medial_to_the_lateral_margin_of_the_infraorbital_foramen"/>
                                        
            <charstatelabels id="UserDataType.11" spec="beast.base.evolution.datatype.UserDataType" characterName="Jugal, direction of arch of anterior portion" codeMap="0=0, 1=1, 2=2, ? =0 1 2 " states="3" value="downwards, flat,_no_distinct_arch, upwards"/>
                                        
            <charstatelabels id="UserDataType.12" spec="beast.base.evolution.datatype.UserDataType" characterName="Squamosal-jugal articulation" codeMap="0=0, 1=1, ? =0 1 " states="2" value="splintlike, mortised"/>
                                        
            <charstatelabels id="UserDataType.13" spec="beast.base.evolution.datatype.UserDataType" characterName="Ventral edge of the zygomatic arch, in anterior view" codeMap="0=0, 1=1, ? =0 1 " states="2" value="higher_than_alveolar_plane, level_with_the_alveolar_plane"/>
                                        
            <charstatelabels id="UserDataType.14" spec="beast.base.evolution.datatype.UserDataType" characterName="Supraorbital process of frontal" codeMap="0=0, 1=1, ? =0 1 " states="2" value="absent_or_weakly_developed, strongly_developed"/>
                                        
            <charstatelabels id="UserDataType.15" spec="beast.base.evolution.datatype.UserDataType" characterName="Orbital vacuities" codeMap="0=0, 1=1, ? =0 1 " states="2" value="absent, present"/>
                                        
            <charstatelabels id="UserDataType.16" spec="beast.base.evolution.datatype.UserDataType" characterName="Interorbital, least width" codeMap="0=0, 1=1, ? =0 1 " states="2" value="in_posteriormost_portion_of_interorbital_septum, in_anterior_half_of_the_interorbital_septum"/>
                                        
            <charstatelabels id="UserDataType.17" spec="beast.base.evolution.datatype.UserDataType" characterName="Interorbital least width braincase_width_ratio" codeMap="0=0, 1=1, 2=2, 3=3, ? =0 1 2 3 " states="4" value="high_much_more_than_20%_of_width_of_skull, moderate_approximately_20%, low_much_less_than_20%, very_low_5%_or_less"/>
                                        
            <charstatelabels id="UserDataType.18" spec="beast.base.evolution.datatype.UserDataType" characterName="Major axes of glenoid fossae" codeMap="0=0, 1=1, ? =0 1 " states="2" value="sub-parallel, slightly_convergent_posteriorly"/>
                                        
            <charstatelabels id="UserDataType.19" spec="beast.base.evolution.datatype.UserDataType" characterName="Orientation of medial margins of tympanic bullae" codeMap="0=0, 1=1, ? =0 1 " states="2" value="diverging_posteriorly, parasagittal"/>
                                        
            <charstatelabels id="UserDataType.20" spec="beast.base.evolution.datatype.UserDataType" characterName="Lateral end of tympanic bulla" codeMap="0=0, 1=1, ? =0 1 " states="2" value="medial_to_level_of_mid-width_of_glenoid_fossa, lateral_to_level_of_mid-width_of_glenoid_fossa"/>
                                        
            <charstatelabels id="UserDataType.21" spec="beast.base.evolution.datatype.UserDataType" characterName="Inflation of tympanic bulla" codeMap="0=0, 1=1, 2=2, ? =0 1 2 " states="3" value="weak, moderate, strong"/>
                                        
            <charstatelabels id="UserDataType.22" spec="beast.base.evolution.datatype.UserDataType" characterName="Carotid canal, posterior opening" codeMap="0=0, 1=1, ? =0 1 " states="2" value="visible_in_ventral_view_at_least_partially_facing_ventrally, not_visible_in_ventral_view_opening_having_very_little_ventral_aspect"/>
                                        
            <charstatelabels id="UserDataType.23" spec="beast.base.evolution.datatype.UserDataType" characterName="Posterior opening of the carotid canal and posterior lacerate foramen" codeMap="0=0, 1=1, ? =0 1 " states="2" value="clearly_separated, coalescent"/>
                                        
            <charstatelabels id="UserDataType.24" spec="beast.base.evolution.datatype.UserDataType" characterName="Mastoid" codeMap="0=0, 1=1, ? =0 1 " states="2" value="not_visible_in_dorsal_view, visible_"/>
                                        
            <charstatelabels id="UserDataType.25" spec="beast.base.evolution.datatype.UserDataType" characterName="Heavily pachyosteosclerotic mastoid" codeMap="0=0, 1=1, ? =0 1 " states="2" value="absent, present"/>
                                        
            <charstatelabels id="UserDataType.26" spec="beast.base.evolution.datatype.UserDataType" characterName="Relation of paroccipital process to mastoid" codeMap="0=0, 1=1, 2=2, ? =0 1 2 " states="3" value="connected_by_a_low_and_discontinuous_ridge, connected_by_a_high_and_continuous_ridge, well_separated"/>
                                        
            <charstatelabels id="UserDataType.27" spec="beast.base.evolution.datatype.UserDataType" characterName="Pterygoid process" codeMap="0=0, 1=1, ? =0 1 " states="2" value="rounded_with_convex_lateral_margin, flat_with_concave_lateral_margin"/>
                                        
            <charstatelabels id="UserDataType.28" spec="beast.base.evolution.datatype.UserDataType" characterName="Alisphenoid canal" codeMap="0=0, 1=1, ? =0 1 " states="2" value="present, absent"/>
                                        
            <charstatelabels id="UserDataType.29" spec="beast.base.evolution.datatype.UserDataType" characterName="Direction of occipital condyles in occipital view" codeMap="0=0, 1=1, ? =0 1 " states="2" value="ventral, diverging_dorsally"/>
                                        
            <charstatelabels id="UserDataType.30" spec="beast.base.evolution.datatype.UserDataType" characterName="Tooth rows" codeMap="0=0, 1=1, ? =0 1 " states="2" value="parallel, diverging_posteriorly"/>
                                        
            <charstatelabels id="UserDataType.31" spec="beast.base.evolution.datatype.UserDataType" characterName="Upper incisors" codeMap="0=0, 1=1, 2=2, ? =0 1 2 " states="3" value="three, two, one"/>
                                        
            <charstatelabels id="UserDataType.32" spec="beast.base.evolution.datatype.UserDataType" characterName="Lower incisors" codeMap="0=0, 1=1, 2=2, ? =0 1 2 " states="3" value="three, two, one"/>
                                        
            <charstatelabels id="UserDataType.33" spec="beast.base.evolution.datatype.UserDataType" characterName="Lateral incisor, relative size" codeMap="0=0, 1=1, 2=2, ? =0 1 2 " states="3" value="incisiform, intermediate_shape, caniniform"/>
                                        
            <charstatelabels id="UserDataType.34" spec="beast.base.evolution.datatype.UserDataType" characterName="Upper incisor, roots" codeMap="0=0, 1=1, ? =0 1 " states="2" value="strongly_transversely_compressed, moderately_transversely_compressed"/>
                                        
            <charstatelabels id="UserDataType.35" spec="beast.base.evolution.datatype.UserDataType" characterName="P2-4, p2-4, roots" codeMap="0=0, 1=1, 2=2, ? =0 1 2 " states="3" value="at_least_one_triple-rooted, double-rooted, single-rooted"/>
                                        
            <charstatelabels id="UserDataType.36" spec="beast.base.evolution.datatype.UserDataType" characterName="Postcanine teeth, crowns" codeMap="0=0, 1=1, ? =0 1 " states="2" value="prominently_multi-cusped, single-cusped_or_weakly_multi-cusped"/>
                                        
            <charstatelabels id="UserDataType.37" spec="beast.base.evolution.datatype.UserDataType" characterName="Postcanine teeth, lingual cingulum" codeMap="0=0, 1=1, ? =0 1 " states="2" value="well_developed, not_or_poorly_developed"/>
                                        
            <charstatelabels id="UserDataType.38" spec="beast.base.evolution.datatype.UserDataType" characterName="M1 and m1, roots" codeMap="0=0, 1=1, ? =0 1 " states="2" value="double-rooted_or_triple-rooted, single-rooted"/>
                                        
            <charstatelabels id="UserDataType.39" spec="beast.base.evolution.datatype.UserDataType" characterName="M2" codeMap="0=0, 1=1, ? =0 1 " states="2" value="present, absent"/>
                                        
            <charstatelabels id="UserDataType.40" spec="beast.base.evolution.datatype.UserDataType" characterName="p4, size comparison m1" codeMap="0=0, 1=1, ? =0 1 " states="2" value="about_equal_in_size, p4_larger_than_m1"/>
                                        
            <charstatelabels id="UserDataType.41" spec="beast.base.evolution.datatype.UserDataType" characterName="Atlas, transverse foramen" codeMap="0=0, 1=1, ? =0 1 " states="2" value="visible_in_posterior_view, at_least_partially_visible_in_dorsal_view"/>
                                        
            <charstatelabels id="UserDataType.42" spec="beast.base.evolution.datatype.UserDataType" characterName="Atlas, direction of transverse process in lateral view" codeMap="0=0, 1=1, ? =0 1 " states="2" value="oblique, sub-vertical"/>
                                        
            <charstatelabels id="UserDataType.43" spec="beast.base.evolution.datatype.UserDataType" characterName="Scapula" codeMap="0=0, 1=1, ? =0 1 " states="2" value="two_ridges_on_lateral_side_do_not_join_near_glenoid, two_ridges_on_lateral_side_join_near_glenoid"/>
                                        
            <charstatelabels id="UserDataType.44" spec="beast.base.evolution.datatype.UserDataType" characterName="Humerus, lesser tubercle and head" codeMap="0=0, 1=1, ? =0 1 " states="2" value="head_higher_or_at_same_level_as_lesser_tubercle, tubercle_higher"/>
                                        
            <charstatelabels id="UserDataType.45" spec="beast.base.evolution.datatype.UserDataType" characterName="Humerus, greater tubercle height" codeMap="0=0, 1=1, 2=2, ? =0 1 2 " states="3" value="below_level_of_head, at_level_of_head_or_slightly_above, above_level_of_head"/>
                                        
            <charstatelabels id="UserDataType.46" spec="beast.base.evolution.datatype.UserDataType" characterName="Humerus, supinator" codeMap="0=0, 1=1, ? =0 1 " states="2" value="strongly_developed, poorly_developed"/>
                                        
            <charstatelabels id="UserDataType.47" spec="beast.base.evolution.datatype.UserDataType" characterName="Humerus, deltopectoral crest" codeMap="0=0, 1=1, ? =0 1 " states="2" value="smooth_distal_termination, sharp_distal_termination"/>
                                        
            <charstatelabels id="UserDataType.48" spec="beast.base.evolution.datatype.UserDataType" characterName="Humerus, deltoid crest proximal bifurcation" codeMap="0=0, 1=1, ? =0 1 " states="2" value="present,_either_distinct_or_slight, absent,_crest_has_smooth_edge"/>
                                        
            <charstatelabels id="UserDataType.49" spec="beast.base.evolution.datatype.UserDataType" characterName="Humerus, length of deltoid crest" codeMap="0=0, 1=1, ? =0 1 " states="2" value="shorter_than_or_subequal_to_one-half_length_of_the_bone,_confined_to_the_proximal_half_of_the_bone, longer_than_one-half_length_of_the_bone"/>
                                        
            <charstatelabels id="UserDataType.50" spec="beast.base.evolution.datatype.UserDataType" characterName="Humerus, intertubercular groove" codeMap="0=0, 1=1, 2=2, ? =0 1 2 " states="3" value="narrow_and_deep, intermediate_state, broad_and_shallow"/>
                                        
            <charstatelabels id="UserDataType.51" spec="beast.base.evolution.datatype.UserDataType" characterName="Humerus, transverse bar in bicipital groove" codeMap="0=0, 1=1, ? =0 1 " states="2" value="absent, present"/>
                                        
            <charstatelabels id="UserDataType.52" spec="beast.base.evolution.datatype.UserDataType" characterName="Humerus, entepicondylar foramen" codeMap="0=0, 1=1, ? =0 1 " states="2" value="absent, present"/>
                                        
            <charstatelabels id="UserDataType.53" spec="beast.base.evolution.datatype.UserDataType" characterName="Humerus, diameter of trochlea" codeMap="0=0, 1=1, ? =0 1 " states="2" value="same_as_diameter_of_distal_head, considerably_larger_than_distal_head"/>
                                        
            <charstatelabels id="UserDataType.54" spec="beast.base.evolution.datatype.UserDataType" characterName="Radius, location radial tuberosity" codeMap="0=0, 1=1, ? =0 1 " states="2" value="medial_side, posteromedial_side"/>
                                        
            <charstatelabels id="UserDataType.55" spec="beast.base.evolution.datatype.UserDataType" characterName="Radius, pronator teres process" codeMap="0=0, 1=1, ? =0 1 " states="2" value="present,_proximal, present,_distal"/>
                                        
            <charstatelabels id="UserDataType.56" spec="beast.base.evolution.datatype.UserDataType" characterName="Ulna, distal end of styloid process" codeMap="0=0, 1=1, ? =0 1 " states="2" value="distally_pointed, flattened"/>
                                        
            <charstatelabels id="UserDataType.57" spec="beast.base.evolution.datatype.UserDataType" characterName="Metacarpal I, length" codeMap="0=0, 1=1, ? =0 1 " states="2" value="slightly_longer_than_mcII, much_longer"/>
                                        
            <charstatelabels id="UserDataType.58" spec="beast.base.evolution.datatype.UserDataType" characterName="Metapodials, head" codeMap="0=0, 1=1, ? =0 1 " states="2" value="keeled_with_trochleated_phalangeal_articulations, smooth,_with_phalanges_flat,_articulations_hingelike"/>
                                        
            <charstatelabels id="UserDataType.59" spec="beast.base.evolution.datatype.UserDataType" characterName="Sacrum, number of fused vertebrae" codeMap="0=0, 1=1, ? =0 1 " states="2" value="three, four"/>
                                        
            <charstatelabels id="UserDataType.60" spec="beast.base.evolution.datatype.UserDataType" characterName="Innominate, anterodorsal iliac spine" codeMap="0=0, 1=1, ? =0 1 " states="2" value="dorsal_to_anteroventral_iliac_spine, posterodorsal_to_the_anteroventral_iliac_spine"/>
                                        
            <charstatelabels id="UserDataType.61" spec="beast.base.evolution.datatype.UserDataType" characterName="Innominate, posteroventral iliac spine" codeMap="0=0, 1=1, ? =0 1 " states="2" value="small_or_absent, large_and_strongly_protruding"/>
                                        
            <charstatelabels id="UserDataType.62" spec="beast.base.evolution.datatype.UserDataType" characterName="Innominate, iliopectineal eminence" codeMap="0=0, 1=1, 2=2, ? =0 1 2 " states="3" value="strongly_developed, moderately_well_developed, small_or_absent"/>
                                        
            <charstatelabels id="UserDataType.63" spec="beast.base.evolution.datatype.UserDataType" characterName="Innominate, ilium" codeMap="0=0, 1=1, ? =0 1 " states="2" value="shallow_gluteal_fossa, deep_gluteal_fossa"/>
                                        
            <charstatelabels id="UserDataType.64" spec="beast.base.evolution.datatype.UserDataType" characterName="Innominate, ilium" codeMap="0=0, 1=1, 2=2, ? =0 1 2 " states="3" value="weakly_everted_wing, moderately_everted, strongly_everted_wing"/>
                                        
            <charstatelabels id="UserDataType.65" spec="beast.base.evolution.datatype.UserDataType" characterName="Innominate, ilium" codeMap="0=0, 1=1, ? =0 1 " states="2" value="long,_compared_to_postacetabular_region, short"/>
                                        
            <charstatelabels id="UserDataType.66" spec="beast.base.evolution.datatype.UserDataType" characterName="Innominate, ischial spine" codeMap="0=0, 1=1, ? =0 1 " states="2" value="unenlarged, enlarged"/>
                                        
            <charstatelabels id="UserDataType.67" spec="beast.base.evolution.datatype.UserDataType" characterName="Femur, lesser trochanter" codeMap="0=0, 1=1, ? =0 1 " states="2" value="present, absent"/>
                                        
            <charstatelabels id="UserDataType.68" spec="beast.base.evolution.datatype.UserDataType" characterName="Femur, neck, relative size" codeMap="0=0, 1=1, ? =0 1 " states="2" value="thick, narrow"/>
                                        
            <charstatelabels id="UserDataType.69" spec="beast.base.evolution.datatype.UserDataType" characterName="Femur, collo-diaphyseal angle" codeMap="0=0, 1=1, ? =0 1 " states="2" value="high,_head_oriented_more_medially_than_proximally, low,_head_oriented_more_proximally_than_medially"/>
                                        
            <charstatelabels id="UserDataType.70" spec="beast.base.evolution.datatype.UserDataType" characterName="Femur, distal condyles" codeMap="0=0, 1=1, ? =0 1 " states="2" value="roughly_similar_in_size_or_slight_size_difference, large_size_difference"/>
                                        
            <charstatelabels id="UserDataType.71" spec="beast.base.evolution.datatype.UserDataType" characterName="Femur, epiphyses" codeMap="0=0, 1=1, 2=2, ? =0 1 2 " states="3" value="distal_epiphysis_wider_than_proximal, widths_of_proximal_and_distal_epiphyses_about_equal, proximal_epiphysis_wider_than_distal_one"/>
                                        
            <charstatelabels id="UserDataType.72" spec="beast.base.evolution.datatype.UserDataType" characterName="Femur, diaphysis" codeMap="0=0, 1=1, ? =0 1 " states="2" value="minimum_width_less_than_or_about_equal_to_two-thirds_width_of_proximal_epiphysis, minimum_width_more_than_two-thirds_width_of_proximal_epiphysis"/>
                                        
            <charstatelabels id="UserDataType.73" spec="beast.base.evolution.datatype.UserDataType" characterName="Femur, head and greater trochanter" codeMap="0=0, 1=1, 2=2, ? =0 1 2 " states="3" value="head_reaches_higher_than_greater_trochanter, both_reach_same_level, greater_trochanter_reaches_higher_than_head"/>
                                        
            <charstatelabels id="UserDataType.74" spec="beast.base.evolution.datatype.UserDataType" characterName="Femur, trochanteric fossa" codeMap="0=0, 1=1, ? =0 1 " states="2" value="little_reduced, strongly_reduced_or_absent"/>
                                        
            <charstatelabels id="UserDataType.75" spec="beast.base.evolution.datatype.UserDataType" characterName="Femur, intertrochanteric crest" codeMap="0=0, 1=1, ? =0 1 " states="2" value="strongly_reduced, relatively_pronounced"/>
                                        
            <charstatelabels id="UserDataType.76" spec="beast.base.evolution.datatype.UserDataType" characterName="Femur, suprapatellar fossa" codeMap="0=0, 1=1, ? =0 1 " states="2" value="absent, present"/>
                                        
            <charstatelabels id="UserDataType.77" spec="beast.base.evolution.datatype.UserDataType" characterName="Femur, orientation of fossa for m peroneus_longus" codeMap="0=0, 1=1, ? =0 1 " states="2" value="lateral, anterolateral"/>
                                        
            <charstatelabels id="UserDataType.78" spec="beast.base.evolution.datatype.UserDataType" characterName="Tibia and fibula" codeMap="0=0, 1=1, ? =0 1 " states="2" value="proximal_epiphyses_not_fused, proximal_epiphyses_fused"/>
                                        
            <charstatelabels id="UserDataType.79" spec="beast.base.evolution.datatype.UserDataType" characterName="Tibia, development post-tibial fossa" codeMap="0=0, 1=1, ? =0 1 " states="2" value="weak, strong"/>
                                        
            <charstatelabels id="UserDataType.80" spec="beast.base.evolution.datatype.UserDataType" characterName="Astragalus, calcaneal process" codeMap="0=0, 1=1, 2=2, ? =0 1 2 " states="3" value="absent, poorly_developed, well_developed_ordered"/>
                                        
            <charstatelabels id="UserDataType.81" spec="beast.base.evolution.datatype.UserDataType" characterName="Sustentacular facet of the astragalus" codeMap="0=0, 1=1, 2=2, ? =0 1 2 " states="3" value="oval-shaped_and_narrowed_at_contact_with_cuboid_facet, long_at_least_twice_longer_than_wide,_slender_and_strongly_bent_medially, short_and_tongue-like_with_no_narrowing_at_contact_with_cuboid_facet"/>
                                        
            <charstatelabels id="UserDataType.82" spec="beast.base.evolution.datatype.UserDataType" characterName="Calcaneum, articular surface for fibula" codeMap="0=0, 1=1, ? =0 1 " states="2" value="absent_or_very_reduced, well_developed"/>
                                        
            <charstatelabels id="UserDataType.83" spec="beast.base.evolution.datatype.UserDataType" characterName="Metatarsal I, articular surface for metatarsal II" codeMap="0=0, 1=1, 2=2, ? =0 1 2 " states="3" value="oriented_laterally, oriented_dorsolaterally, inconspicuous"/>
                                        
            <charstatelabels id="UserDataType.84" spec="beast.base.evolution.datatype.UserDataType" characterName="Metatarsal III, length" codeMap="0=0, 1=1, ? =0 1 " states="2" value="less_than_50%_shorter_than_metatarsal_I, approximately_50%_shorter_or_more_than_metatarsal_I"/>
                                        
            <charstatelabels id="UserDataType.85" spec="beast.base.evolution.datatype.UserDataType" characterName="Shape of head of malleus" codeMap="0=0, 1=1, ? =0 1 " states="2" value="broad_and_circular, slender_and_elliptic"/>
                                        
            <charstatelabels id="UserDataType.86" spec="beast.base.evolution.datatype.UserDataType" characterName="Premolars" codeMap="0=0, 1=1, ? =0 1 " states="2" value="parallel_to_toothrow_axis, obliquely_oriented_in_toothrow"/>
                                        
            <charstatelabels id="UserDataType.87" spec="beast.base.evolution.datatype.UserDataType" characterName="Diastema_between_P4_and_M1" codeMap="0=0, 1=1, ? =0 1 " states="2" value="large, reduced"/>
                                        
            <charstatelabels id="UserDataType.88" spec="beast.base.evolution.datatype.UserDataType" characterName="Palatal groove" codeMap="0=0, 1=1, ? =0 1 " states="2" value="present, absent"/>
                                        
            <charstatelabels id="UserDataType.89" spec="beast.base.evolution.datatype.UserDataType" characterName="Palatal process of maxilla" codeMap="0=0, 1=1, ? =0 1 " states="2" value="flattened, convex"/>
                                        
            <charstatelabels id="UserDataType.90" spec="beast.base.evolution.datatype.UserDataType" characterName="Supraorbital process" codeMap="0=0, 1=1, ? =0 1 " states="2" value="absent, present"/>
                                        
            <charstatelabels id="UserDataType.91" spec="beast.base.evolution.datatype.UserDataType" characterName="Chin prominence" codeMap="0=0, 1=1, ? =0 1 " states="2" value="developed, reduced"/>
                                    
        </userDataType>
                            
    </data>
        


    


    


    <map name="Uniform" >beast.base.inference.distribution.Uniform</map>

    

    <map name="Exponential" >beast.base.inference.distribution.Exponential</map>

    

    <map name="LogNormal" >beast.base.inference.distribution.LogNormalDistributionModel</map>

    

    <map name="Normal" >beast.base.inference.distribution.Normal</map>

    

    <map name="Beta" >beast.base.inference.distribution.Beta</map>

    

    <map name="Gamma" >beast.base.inference.distribution.Gamma</map>

    

    <map name="LaplaceDistribution" >beast.base.inference.distribution.LaplaceDistribution</map>

    

    <map name="prior" >beast.base.inference.distribution.Prior</map>

    

    <map name="InverseGamma" >beast.base.inference.distribution.InverseGamma</map>

    

    <map name="OneOnX" >beast.base.inference.distribution.OneOnX</map>

    

    <run id="mcmc" spec="MCMC" chainLength="15000000">
            
        <state id="state" spec="State" storeEvery="5000">
                    
            <tree id="Tree.t:tree" spec="beast.base.evolution.tree.Tree" name="stateNode">
                            
                <trait id="dateTrait.t:tree" spec="beast.base.evolution.tree.TraitSet" traitname="date-backward" value="Enaliarctos_mealsi_28.1=28.1,Pteronarctos_goedertae_20.4=20.4,Thalassoleon_mexicanus_7.25=7.25,Otaria_flavescens_0.13=0.13,Allodesmus_kernensis_28.1=28.1,Hadrokirus_martini_7.25=7.25,Piscophoca_pacifica_7.25=7.25,Leptonychotes_weddelli_0.01=0.01,Lobodon_carcinophaga_2.59=2.59,Hydrurga_leptonyx_0.01=0.01,Ommatophoca_rossi_2.59=2.59,Monachus_monachus_2.59=2.59,Mirounga_leonina_2.59=2.59,Devinophoca_claytoni_13.8=13.8,Devinophoca_emryi_13.8=13.8,Cystophora_cristata_2.59=2.59,Erignathus_barbatus_2.59=2.59,Histriophoca_fasciata_0.13=0.13,Pagophilus_groenlandicus_2.59=2.59,Halichoerus_grypus_2.59=2.59,Pusa_hispida_0.13=0.13,Pusa_caspica_0.01=0.01,Pusa_sibirica_0.01=0.01,Phoca_vitulina_2.59=2.59,Nanophoca_vitulinoides_14=14,Praepusa_tarchancutica_14.5=14.5,Leptophoca_proxima_18.1=18.1,Noriphoca_gaudini_23=23,Monachopsis_pontica_9.6=9.6,Homiphoca_capensis_5.6=5.6,Kawas_benegasorum_11.6=11.6,Pliophoca_etrusca_7.25=7.25,Acrophoca_longirostris_11.6=11.6,Paratethyophoca_14.5=14.5,Pachyphoca_ukrainica_14.5=14.5">
                                    
                    <taxa id="TaxonSet.FLVCR1" spec="TaxonSet">
                                            
                        <alignment idref="FLVCR1"/>
                                        
                    </taxa>
                                
                </trait>
                            
                <taxonset idref="TaxonSet.FLVCR1"/>
                        
            </tree>
                    
            <parameter id="mutationRate.s:Seals_morph2" spec="parameter.RealParameter" name="stateNode">1.0</parameter>
                    
            <parameter id="mutationRate.s:Seals_morph3" spec="parameter.RealParameter" name="stateNode">1.0</parameter>
                    
            <parameter id="mutationRate.s:Seals_morph4" spec="parameter.RealParameter" name="stateNode">1.0</parameter>
                    
            <parameter id="gammaShape.s:FLVCR1" spec="parameter.RealParameter" lower="0.1" name="stateNode">1.0</parameter>
                    
            <parameter id="gammaShape.s:PNOC" spec="parameter.RealParameter" lower="0.1" name="stateNode">1.0</parameter>
                    
            <parameter id="gammaShape.s:RAG1" spec="parameter.RealParameter" lower="0.1" name="stateNode">1.0</parameter>
                    
            <parameter id="gammaShape.s:RAG2" spec="parameter.RealParameter" lower="0.1" name="stateNode">1.0</parameter>
                    
            <parameter id="ucldMean.c:FLVCR1" spec="parameter.RealParameter" lower="0.0" name="stateNode">1.0</parameter>
                    
            <parameter id="ucldStdev.c:FLVCR1" spec="parameter.RealParameter" lower="0.0" name="stateNode">0.1</parameter>
                    
            <stateNode id="rateCategories.c:FLVCR1" spec="parameter.IntegerParameter" dimension="68">1</stateNode>
                    
            <parameter id="ucldMean.c:PNOC" spec="parameter.RealParameter" lower="0.0" name="stateNode">1.0</parameter>
                    
            <parameter id="ucldStdev.c:PNOC" spec="parameter.RealParameter" lower="0.0" name="stateNode">0.1</parameter>
                    
            <stateNode id="rateCategories.c:PNOC" spec="parameter.IntegerParameter" dimension="68">1</stateNode>
                    
            <parameter id="ucldMean.c:RAG1" spec="parameter.RealParameter" lower="0.0" name="stateNode">1.0</parameter>
                    
            <parameter id="ucldStdev.c:RAG1" spec="parameter.RealParameter" lower="0.0" name="stateNode">0.1</parameter>
                    
            <stateNode id="rateCategories.c:RAG1" spec="parameter.IntegerParameter" dimension="68">1</stateNode>
                    
            <parameter id="ucldMean.c:RAG2" spec="parameter.RealParameter" lower="0.0" name="stateNode">1.0</parameter>
                    
            <parameter id="ucldStdev.c:RAG2" spec="parameter.RealParameter" lower="0.0" name="stateNode">0.1</parameter>
                    
            <stateNode id="rateCategories.c:RAG2" spec="parameter.IntegerParameter" dimension="68">1</stateNode>
                    
            <parameter id="ucldMean.c:Seals_morph" spec="parameter.RealParameter" lower="0.0" name="stateNode">1.0</parameter>
                    
            <parameter id="ucldStdev.c:Seals_morph" spec="parameter.RealParameter" lower="0.0" name="stateNode">0.1</parameter>
                    
            <stateNode id="rateCategories.c:Seals_morph" spec="parameter.IntegerParameter" dimension="68">1</stateNode>
                    
            <parameter id="diversificationRateFBD.t:tree" spec="parameter.RealParameter" lower="0.0" name="stateNode" upper="0.1">0.05</parameter>
                    
            <parameter id="turnoverFBD.t:tree" spec="parameter.RealParameter" lower="0.0" name="stateNode" upper="1.0">0.5</parameter>
                    
            <parameter id="samplingProportionFBD.t:tree" spec="parameter.RealParameter" lower="0.0" name="stateNode" upper="1.0">0.5</parameter>
                    
            <parameter id="originFBD.t:tree" spec="parameter.RealParameter" lower="0.0" name="stateNode" upper="150.0">100.0</parameter>
                    
            <parameter id="rhoFBD.t:tree" spec="parameter.RealParameter" lower="0.0" name="stateNode" upper="1.0">1.0</parameter>
                
        </state>
            
        <init id="RandomTree.t:tree" spec="RandomTree" estimate="false" initial="@Tree.t:tree" taxa="@FLVCR1">
                    
            <populationModel id="ConstantPopulation0.t:tree" spec="ConstantPopulation">
                            
                <parameter id="randomPopSize.t:tree" spec="parameter.RealParameter" name="popSize">1.0</parameter>
                        
            </populationModel>
                
        </init>
            
        <distribution id="posterior" spec="CompoundDistribution">
                    
            <distribution id="prior" spec="CompoundDistribution">
                            
                <distribution id="FBD.t:tree" spec="sa.evolution.speciation.SABirthDeathModel" conditionOnRhoSampling="true" diversificationRate="@diversificationRateFBD.t:tree" origin="@originFBD.t:tree" rho="@rhoFBD.t:tree" samplingProportion="@samplingProportionFBD.t:tree" tree="@Tree.t:tree" turnover="@turnoverFBD.t:tree">
                                    
                    <parameter id="rFBD.t:tree" spec="parameter.RealParameter" lower="0.0" name="removalProbability" upper="1.0">0.0</parameter>
                                
                </distribution>
                            
                <prior id="diversificationRatePriorFBD.t:tree" name="distribution" x="@diversificationRateFBD.t:tree">
                                    
                    <Uniform id="Uniform.15" name="distr" upper="Infinity"/>
                                
                </prior>
                            
                <prior id="GammaShapePrior.s:FLVCR1" name="distribution" x="@gammaShape.s:FLVCR1">
                                    
                    <Exponential id="Exponential.0" name="distr">
                                            
                        <parameter id="RealParameter.0" spec="parameter.RealParameter" estimate="false" name="mean">1.0</parameter>
                                        
                    </Exponential>
                                
                </prior>
                            
                <prior id="GammaShapePrior.s:PNOC" name="distribution" x="@gammaShape.s:PNOC">
                                    
                    <Exponential id="Exponential.1" name="distr">
                                            
                        <parameter id="RealParameter.1" spec="parameter.RealParameter" estimate="false" name="mean">1.0</parameter>
                                        
                    </Exponential>
                                
                </prior>
                            
                <prior id="GammaShapePrior.s:RAG1" name="distribution" x="@gammaShape.s:RAG1">
                                    
                    <Exponential id="Exponential.2" name="distr">
                                            
                        <parameter id="RealParameter.2" spec="parameter.RealParameter" estimate="false" name="mean">1.0</parameter>
                                        
                    </Exponential>
                                
                </prior>
                            
                <prior id="GammaShapePrior.s:RAG2" name="distribution" x="@gammaShape.s:RAG2">
                                    
                    <Exponential id="Exponential.3" name="distr">
                                            
                        <parameter id="RealParameter.3" spec="parameter.RealParameter" estimate="false" name="mean">1.0</parameter>
                                        
                    </Exponential>
                                
                </prior>
                            
                <prior id="originPriorFBD.t:tree" name="distribution" x="@originFBD.t:tree">
                                    
                    <Uniform id="Uniform.14" name="distr" upper="Infinity"/>
                                
                </prior>
                            
                <prior id="rhoPriorFBD.t:tree" name="distribution" x="@rhoFBD.t:tree">
                                    
                    <Uniform id="Uniform.18" name="distr"/>
                                
                </prior>
                            
                <prior id="samplingProportionPriorFBD.t:tree" name="distribution" x="@samplingProportionFBD.t:tree">
                                    
                    <Uniform id="Uniform.17" name="distr"/>
                                
                </prior>
                            
                <prior id="turnoverPriorFBD.t:tree" name="distribution" x="@turnoverFBD.t:tree">
                                    
                    <Uniform id="Uniform.16" name="distr"/>
                                
                </prior>
                            
                <prior id="MeanRatePrior.c:FLVCR1" name="distribution" x="@ucldMean.c:FLVCR1">
                                    
                    <Gamma id="Gamma.1" name="distr">
                                            
                        <parameter id="RealParameter.7" spec="parameter.RealParameter" estimate="false" name="alpha">0.01</parameter>
                                            
                        <parameter id="RealParameter.8" spec="parameter.RealParameter" estimate="false" name="beta">100.0</parameter>
                                        
                    </Gamma>
                                
                </prior>
                            
                <prior id="MeanRatePrior.c:PNOC" name="distribution" x="@ucldMean.c:PNOC">
                                    
                    <Gamma id="Gamma.3" name="distr">
                                            
                        <parameter id="RealParameter.12" spec="parameter.RealParameter" estimate="false" name="alpha">0.01</parameter>
                                            
                        <parameter id="RealParameter.13" spec="parameter.RealParameter" estimate="false" name="beta">100.0</parameter>
                                        
                    </Gamma>
                                
                </prior>
                            
                <prior id="MeanRatePrior.c:RAG1" name="distribution" x="@ucldMean.c:RAG1">
                                    
                    <Gamma id="Gamma.5" name="distr">
                                            
                        <parameter id="RealParameter.17" spec="parameter.RealParameter" estimate="false" name="alpha">0.01</parameter>
                                            
                        <parameter id="RealParameter.18" spec="parameter.RealParameter" estimate="false" name="beta">100.0</parameter>
                                        
                    </Gamma>
                                
                </prior>
                            
                <prior id="MeanRatePrior.c:RAG2" name="distribution" x="@ucldMean.c:RAG2">
                                    
                    <Gamma id="Gamma.7" name="distr">
                                            
                        <parameter id="RealParameter.22" spec="parameter.RealParameter" estimate="false" name="alpha">0.01</parameter>
                                            
                        <parameter id="RealParameter.23" spec="parameter.RealParameter" estimate="false" name="beta">100.0</parameter>
                                        
                    </Gamma>
                                
                </prior>
                            
                <prior id="MeanRatePrior.c:Seals_morph" name="distribution" x="@ucldMean.c:Seals_morph">
                                    
                    <Gamma id="Gamma.9" name="distr">
                                            
                        <parameter id="RealParameter.27" spec="parameter.RealParameter" estimate="false" name="alpha">0.01</parameter>
                                            
                        <parameter id="RealParameter.28" spec="parameter.RealParameter" estimate="false" name="beta">100.0</parameter>
                                        
                    </Gamma>
                                
                </prior>
                            
                <prior id="ucldStdevPrior.c:FLVCR1" name="distribution" x="@ucldStdev.c:FLVCR1">
                                    
                    <Gamma id="Gamma.0" name="distr">
                                            
                        <parameter id="RealParameter.5" spec="parameter.RealParameter" estimate="false" name="alpha">0.5396</parameter>
                                            
                        <parameter id="RealParameter.6" spec="parameter.RealParameter" estimate="false" name="beta">0.3819</parameter>
                                        
                    </Gamma>
                                
                </prior>
                            
                <prior id="ucldStdevPrior.c:PNOC" name="distribution" x="@ucldStdev.c:PNOC">
                                    
                    <Gamma id="Gamma.2" name="distr">
                                            
                        <parameter id="RealParameter.10" spec="parameter.RealParameter" estimate="false" name="alpha">0.5396</parameter>
                                            
                        <parameter id="RealParameter.11" spec="parameter.RealParameter" estimate="false" name="beta">0.3819</parameter>
                                        
                    </Gamma>
                                
                </prior>
                            
                <prior id="ucldStdevPrior.c:RAG1" name="distribution" x="@ucldStdev.c:RAG1">
                                    
                    <Gamma id="Gamma.4" name="distr">
                                            
                        <parameter id="RealParameter.15" spec="parameter.RealParameter" estimate="false" name="alpha">0.5396</parameter>
                                            
                        <parameter id="RealParameter.16" spec="parameter.RealParameter" estimate="false" name="beta">0.3819</parameter>
                                        
                    </Gamma>
                                
                </prior>
                            
                <prior id="ucldStdevPrior.c:RAG2" name="distribution" x="@ucldStdev.c:RAG2">
                                    
                    <Gamma id="Gamma.6" name="distr">
                                            
                        <parameter id="RealParameter.20" spec="parameter.RealParameter" estimate="false" name="alpha">0.5396</parameter>
                                            
                        <parameter id="RealParameter.21" spec="parameter.RealParameter" estimate="false" name="beta">0.3819</parameter>
                                        
                    </Gamma>
                                
                </prior>
                            
                <prior id="ucldStdevPrior.c:Seals_morph" name="distribution" x="@ucldStdev.c:Seals_morph">
                                    
                    <Gamma id="Gamma.8" name="distr">
                                            
                        <parameter id="RealParameter.25" spec="parameter.RealParameter" estimate="false" name="alpha">0.5396</parameter>
                                            
                        <parameter id="RealParameter.26" spec="parameter.RealParameter" estimate="false" name="beta">0.3819</parameter>
                                        
                    </Gamma>
                                
                </prior>
                        
            </distribution>
                    
            <distribution id="likelihood" spec="CompoundDistribution" useThreads="true">
                            
                <distribution id="treeLikelihood.FLVCR1" spec="ThreadedTreeLikelihood" data="@FLVCR1" tree="@Tree.t:tree">
                                    
                    <siteModel id="SiteModel.s:FLVCR1" spec="SiteModel" gammaCategoryCount="4" shape="@gammaShape.s:FLVCR1">
                                            
                        <parameter id="mutationRate.s:FLVCR1" spec="parameter.RealParameter" estimate="false" lower="0.0" name="mutationRate">1.0</parameter>
                                            
                        <parameter id="proportionInvariant.s:FLVCR1" spec="parameter.RealParameter" estimate="false" lower="0.0" name="proportionInvariant" upper="1.0">0.0</parameter>
                                            
                        <substModel id="JC69.s:FLVCR1" spec="JukesCantor"/>
                                        
                    </siteModel>
                                    
                    <branchRateModel id="RelaxedClock.c:FLVCR1" spec="beast.base.evolution.branchratemodel.UCRelaxedClockModel" clock.rate="@ucldMean.c:FLVCR1" rateCategories="@rateCategories.c:FLVCR1" tree="@Tree.t:tree">
                                            
                        <LogNormal id="LogNormalDistributionModel.c:FLVCR1" S="@ucldStdev.c:FLVCR1" meanInRealSpace="true" name="distr">
                                                    
                            <parameter id="RealParameter.4" spec="parameter.RealParameter" estimate="false" lower="0.0" name="M" upper="1.0">1.0</parameter>
                                                
                        </LogNormal>
                                        
                    </branchRateModel>
                                
                </distribution>
                            
                <distribution id="treeLikelihood.PNOC" spec="ThreadedTreeLikelihood" tree="@Tree.t:tree">
                                    
                    <data idref="PNOC"/>
                                    
                    <siteModel id="SiteModel.s:PNOC" spec="SiteModel" gammaCategoryCount="4" shape="@gammaShape.s:PNOC">
                                            
                        <parameter id="mutationRate.s:PNOC" spec="parameter.RealParameter" estimate="false" lower="0.0" name="mutationRate">1.0</parameter>
                                            
                        <parameter id="proportionInvariant.s:PNOC" spec="parameter.RealParameter" estimate="false" lower="0.0" name="proportionInvariant" upper="1.0">0.0</parameter>
                                            
                        <substModel id="JC69.s:PNOC" spec="JukesCantor"/>
                                        
                    </siteModel>
                                    
                    <branchRateModel id="RelaxedClock.c:PNOC" spec="beast.base.evolution.branchratemodel.UCRelaxedClockModel" clock.rate="@ucldMean.c:PNOC" rateCategories="@rateCategories.c:PNOC" tree="@Tree.t:tree">
                                            
                        <LogNormal id="LogNormalDistributionModel.c:PNOC" S="@ucldStdev.c:PNOC" meanInRealSpace="true" name="distr">
                                                    
                            <parameter id="RealParameter.9" spec="parameter.RealParameter" estimate="false" lower="0.0" name="M" upper="1.0">1.0</parameter>
                                                
                        </LogNormal>
                                        
                    </branchRateModel>
                                
                </distribution>
                            
                <distribution id="treeLikelihood.RAG1" spec="ThreadedTreeLikelihood" tree="@Tree.t:tree">
                                    
                    <data idref="RAG1"/>
                                    
                    <siteModel id="SiteModel.s:RAG1" spec="SiteModel" gammaCategoryCount="4" shape="@gammaShape.s:RAG1">
                                            
                        <parameter id="mutationRate.s:RAG1" spec="parameter.RealParameter" estimate="false" lower="0.0" name="mutationRate">1.0</parameter>
                                            
                        <parameter id="proportionInvariant.s:RAG1" spec="parameter.RealParameter" estimate="false" lower="0.0" name="proportionInvariant" upper="1.0">0.0</parameter>
                                            
                        <substModel id="JC69.s:RAG1" spec="JukesCantor"/>
                                        
                    </siteModel>
                                    
                    <branchRateModel id="RelaxedClock.c:RAG1" spec="beast.base.evolution.branchratemodel.UCRelaxedClockModel" clock.rate="@ucldMean.c:RAG1" rateCategories="@rateCategories.c:RAG1" tree="@Tree.t:tree">
                                            
                        <LogNormal id="LogNormalDistributionModel.c:RAG1" S="@ucldStdev.c:RAG1" meanInRealSpace="true" name="distr">
                                                    
                            <parameter id="RealParameter.14" spec="parameter.RealParameter" estimate="false" lower="0.0" name="M" upper="1.0">1.0</parameter>
                                                
                        </LogNormal>
                                        
                    </branchRateModel>
                                
                </distribution>
                            
                <distribution id="treeLikelihood.RAG2" spec="ThreadedTreeLikelihood" tree="@Tree.t:tree">
                                    
                    <data idref="RAG2"/>
                                    
                    <siteModel id="SiteModel.s:RAG2" spec="SiteModel" gammaCategoryCount="4" shape="@gammaShape.s:RAG2">
                                            
                        <parameter id="mutationRate.s:RAG2" spec="parameter.RealParameter" estimate="false" lower="0.0" name="mutationRate">1.0</parameter>
                                            
                        <parameter id="proportionInvariant.s:RAG2" spec="parameter.RealParameter" estimate="false" lower="0.0" name="proportionInvariant" upper="1.0">0.0</parameter>
                                            
                        <substModel id="JC69.s:RAG2" spec="JukesCantor"/>
                                        
                    </siteModel>
                                    
                    <branchRateModel id="RelaxedClock.c:RAG2" spec="beast.base.evolution.branchratemodel.UCRelaxedClockModel" clock.rate="@ucldMean.c:RAG2" rateCategories="@rateCategories.c:RAG2" tree="@Tree.t:tree">
                                            
                        <LogNormal id="LogNormalDistributionModel.c:RAG2" S="@ucldStdev.c:RAG2" meanInRealSpace="true" name="distr">
                                                    
                            <parameter id="RealParameter.19" spec="parameter.RealParameter" estimate="false" lower="0.0" name="M" upper="1.0">1.0</parameter>
                                                
                        </LogNormal>
                                        
                    </branchRateModel>
                                
                </distribution>
                            
                <distribution id="morphTreeLikelihood.Seals_morph2" spec="TreeLikelihood" tree="@Tree.t:tree">
                                    
                    <data
id="Seals_morph2"
spec="FilteredAlignment"
filter="4-5,7-11,13-17,19-21,23-26,28-31,35,37-45,47-50,52-62,64,66-71,73,75-80,83,85-92">
                                            
                        <data idref="Seals_morph"/>
                                            
                        <userDataType id="morphDataType.Seals_morph2" spec="beast.base.evolution.datatype.StandardData" ambiguities="01 12" nrOfStates="2"/>
                                        
                    </data>
                                    
                    <siteModel id="SiteModel.s:Seals_morph2" spec="SiteModel" mutationRate="@mutationRate.s:Seals_morph2">
                                            
                        <parameter id="gammaShape.s:Seals_morph2" spec="parameter.RealParameter" estimate="false" name="shape">1.0</parameter>
                                            
                        <substModel id="LewisMK.s:Seals_morph2" spec="morphmodels.evolution.substitutionmodel.LewisMK" datatype="@morphDataType.Seals_morph2"/>
                                        
                    </siteModel>
                                    
                    <branchRateModel id="RelaxedClock.c:Seals_morph" spec="beast.base.evolution.branchratemodel.UCRelaxedClockModel" clock.rate="@ucldMean.c:Seals_morph" rateCategories="@rateCategories.c:Seals_morph" tree="@Tree.t:tree">
                                            
                        <LogNormal id="LogNormalDistributionModel.c:Seals_morph" S="@ucldStdev.c:Seals_morph" meanInRealSpace="true" name="distr">
                                                    
                            <parameter id="RealParameter.24" spec="parameter.RealParameter" estimate="false" lower="0.0" name="M" upper="1.0">1.0</parameter>
                                                
                        </LogNormal>
                                        
                    </branchRateModel>
                                
                </distribution>
                            
                <distribution id="morphTreeLikelihood.Seals_morph3" spec="TreeLikelihood" branchRateModel="@RelaxedClock.c:Seals_morph" tree="@Tree.t:tree">
                                    
                    <data
id="Seals_morph3"
spec="FilteredAlignment"
data="@Seals_morph"
filter="2-3,6,12,22,27,32-34,36,46,51,63,65,72,74,81-82,84">
                                            
                        <userDataType id="morphDataType.Seals_morph3" spec="beast.base.evolution.datatype.StandardData" ambiguities="01 12" nrOfStates="3"/>
                                        
                    </data>
                                    
                    <siteModel id="SiteModel.s:Seals_morph3" spec="SiteModel" mutationRate="@mutationRate.s:Seals_morph3">
                                            
                        <parameter id="gammaShape.s:Seals_morph3" spec="parameter.RealParameter" estimate="false" name="shape">1.0</parameter>
                                            
                        <substModel id="LewisMK.s:Seals_morph3" spec="morphmodels.evolution.substitutionmodel.LewisMK" datatype="@morphDataType.Seals_morph3"/>
                                        
                    </siteModel>
                                
                </distribution>
                            
                <distribution id="morphTreeLikelihood.Seals_morph4" spec="TreeLikelihood" branchRateModel="@RelaxedClock.c:Seals_morph" tree="@Tree.t:tree">
                                    
                    <data
id="Seals_morph4"
spec="FilteredAlignment"
data="@Seals_morph"
filter="1,18">
                                            
                        <userDataType id="morphDataType.Seals_morph4" spec="beast.base.evolution.datatype.StandardData" ambiguities="01 12" nrOfStates="4"/>
                                        
                    </data>
                                    
                    <siteModel id="SiteModel.s:Seals_morph4" spec="SiteModel" mutationRate="@mutationRate.s:Seals_morph4">
                                            
                        <parameter id="gammaShape.s:Seals_morph4" spec="parameter.RealParameter" estimate="false" name="shape">1.0</parameter>
                                            
                        <substModel id="LewisMK.s:Seals_morph4" spec="morphmodels.evolution.substitutionmodel.LewisMK" datatype="@morphDataType.Seals_morph4"/>
                                        
                    </siteModel>
                                
                </distribution>
                        
            </distribution>
                
        </distribution>
            
        <operator id="FixMeanMutationRatesOperator" spec="operator.kernel.BactrianDeltaExchangeOperator" delta="0.75" weight="2.0">
                    
            <parameter idref="mutationRate.s:Seals_morph2"/>
                    
            <parameter idref="mutationRate.s:Seals_morph3"/>
                    
            <parameter idref="mutationRate.s:Seals_morph4"/>
                    
            <weightvector id="weightparameter" spec="parameter.IntegerParameter" dimension="3" estimate="false" lower="0" upper="0">71 19 2</weightvector>
                
        </operator>
            
        <operator id="gammaShapeScaler.s:FLVCR1" spec="AdaptableOperatorSampler" weight="0.05">
                    
            <parameter idref="gammaShape.s:FLVCR1"/>
                    
            <operator id="AVMNOperator.FLVCR1" spec="kernel.AdaptableVarianceMultivariateNormalOperator" allowNonsense="true" beta="0.05" burnin="400" initial="800" weight="0.1">
                            
                <transformations id="AVMNSumTransform.FLVCR1" spec="operator.kernel.Transform$LogConstrainedSumTransform"/>
                            
                <transformations id="AVMNLogTransform.FLVCR1" spec="operator.kernel.Transform$LogTransform">
                                    
                    <f idref="gammaShape.s:FLVCR1"/>
                                
                </transformations>
                            
                <transformations id="AVMNNoTransform.FLVCR1" spec="operator.kernel.Transform$NoTransform">
                                    
                    <f idref="Tree.t:tree"/>
                                
                </transformations>
                        
            </operator>
                    
            <operator id="gammaShapeScalerX.s:FLVCR1" spec="kernel.BactrianScaleOperator" parameter="@gammaShape.s:FLVCR1" scaleFactor="0.5" upper="10.0" weight="0.1"/>
                
        </operator>
            
        <operator id="gammaShapeScaler.s:PNOC" spec="AdaptableOperatorSampler" weight="0.05">
                    
            <parameter idref="gammaShape.s:PNOC"/>
                    
            <operator id="AVMNOperator.PNOC" spec="kernel.AdaptableVarianceMultivariateNormalOperator" allowNonsense="true" beta="0.05" burnin="400" initial="800" weight="0.1">
                            
                <transformations id="AVMNSumTransform.PNOC" spec="operator.kernel.Transform$LogConstrainedSumTransform"/>
                            
                <transformations id="AVMNLogTransform.PNOC" spec="operator.kernel.Transform$LogTransform">
                                    
                    <f idref="gammaShape.s:PNOC"/>
                                
                </transformations>
                            
                <transformations id="AVMNNoTransform.PNOC" spec="operator.kernel.Transform$NoTransform">
                                    
                    <f idref="Tree.t:tree"/>
                                
                </transformations>
                        
            </operator>
                    
            <operator id="gammaShapeScalerX.s:PNOC" spec="kernel.BactrianScaleOperator" parameter="@gammaShape.s:PNOC" scaleFactor="0.5" upper="10.0" weight="0.1"/>
                
        </operator>
            
        <operator id="gammaShapeScaler.s:RAG1" spec="AdaptableOperatorSampler" weight="0.05">
                    
            <parameter idref="gammaShape.s:RAG1"/>
                    
            <operator id="AVMNOperator.RAG1" spec="kernel.AdaptableVarianceMultivariateNormalOperator" allowNonsense="true" beta="0.05" burnin="400" initial="800" weight="0.1">
                            
                <transformations id="AVMNSumTransform.RAG1" spec="operator.kernel.Transform$LogConstrainedSumTransform"/>
                            
                <transformations id="AVMNLogTransform.RAG1" spec="operator.kernel.Transform$LogTransform">
                                    
                    <f idref="gammaShape.s:RAG1"/>
                                
                </transformations>
                            
                <transformations id="AVMNNoTransform.RAG1" spec="operator.kernel.Transform$NoTransform">
                                    
                    <f idref="Tree.t:tree"/>
                                
                </transformations>
                        
            </operator>
                    
            <operator id="gammaShapeScalerX.s:RAG1" spec="kernel.BactrianScaleOperator" parameter="@gammaShape.s:RAG1" scaleFactor="0.5" upper="10.0" weight="0.1"/>
                
        </operator>
            
        <operator id="gammaShapeScaler.s:RAG2" spec="AdaptableOperatorSampler" weight="0.05">
                    
            <parameter idref="gammaShape.s:RAG2"/>
                    
            <operator id="AVMNOperator.RAG2" spec="kernel.AdaptableVarianceMultivariateNormalOperator" allowNonsense="true" beta="0.05" burnin="400" initial="800" weight="0.1">
                            
                <transformations id="AVMNSumTransform.RAG2" spec="operator.kernel.Transform$LogConstrainedSumTransform"/>
                            
                <transformations id="AVMNLogTransform.RAG2" spec="operator.kernel.Transform$LogTransform">
                                    
                    <f idref="gammaShape.s:RAG2"/>
                                
                </transformations>
                            
                <transformations id="AVMNNoTransform.RAG2" spec="operator.kernel.Transform$NoTransform">
                                    
                    <f idref="Tree.t:tree"/>
                                
                </transformations>
                        
            </operator>
                    
            <operator id="gammaShapeScalerX.s:RAG2" spec="kernel.BactrianScaleOperator" parameter="@gammaShape.s:RAG2" scaleFactor="0.5" upper="10.0" weight="0.1"/>
                
        </operator>
            
        <operator id="ucldMeanScaler.c:FLVCR1" spec="ScaleOperator" parameter="@ucldMean.c:FLVCR1" scaleFactor="0.5" weight="1.0"/>
            
        <operator id="ucldStdevScaler.c:FLVCR1" spec="ScaleOperator" parameter="@ucldStdev.c:FLVCR1" scaleFactor="0.5" weight="3.0"/>
            
        <operator id="CategoriesRandomWalk.c:FLVCR1" spec="operator.IntRandomWalkOperator" parameter="@rateCategories.c:FLVCR1" weight="10.0" windowSize="1"/>
            
        <operator id="CategoriesSwapOperator.c:FLVCR1" spec="operator.SwapOperator" intparameter="@rateCategories.c:FLVCR1" weight="10.0"/>
            
        <operator id="CategoriesUniform.c:FLVCR1" spec="operator.UniformOperator" parameter="@rateCategories.c:FLVCR1" weight="10.0"/>
            
        <operator id="relaxedUpDownOperator.c:FLVCR1" spec="operator.UpDownOperator" scaleFactor="0.75" weight="3.0">
                    
            <up idref="ucldMean.c:FLVCR1"/>
                    
            <down idref="Tree.t:tree"/>
                
        </operator>
            
        <operator id="ucldMeanScaler.c:PNOC" spec="ScaleOperator" parameter="@ucldMean.c:PNOC" scaleFactor="0.5" weight="1.0"/>
            
        <operator id="ucldStdevScaler.c:PNOC" spec="ScaleOperator" parameter="@ucldStdev.c:PNOC" scaleFactor="0.5" weight="3.0"/>
            
        <operator id="CategoriesRandomWalk.c:PNOC" spec="operator.IntRandomWalkOperator" parameter="@rateCategories.c:PNOC" weight="10.0" windowSize="1"/>
            
        <operator id="CategoriesSwapOperator.c:PNOC" spec="operator.SwapOperator" intparameter="@rateCategories.c:PNOC" weight="10.0"/>
            
        <operator id="CategoriesUniform.c:PNOC" spec="operator.UniformOperator" parameter="@rateCategories.c:PNOC" weight="10.0"/>
            
        <operator id="relaxedUpDownOperator.c:PNOC" spec="operator.UpDownOperator" scaleFactor="0.75" weight="3.0">
                    
            <up idref="ucldMean.c:PNOC"/>
                    
            <down idref="Tree.t:tree"/>
                
        </operator>
            
        <operator id="ucldMeanScaler.c:RAG1" spec="ScaleOperator" parameter="@ucldMean.c:RAG1" scaleFactor="0.5" weight="1.0"/>
            
        <operator id="ucldStdevScaler.c:RAG1" spec="ScaleOperator" parameter="@ucldStdev.c:RAG1" scaleFactor="0.5" weight="3.0"/>
            
        <operator id="CategoriesRandomWalk.c:RAG1" spec="operator.IntRandomWalkOperator" parameter="@rateCategories.c:RAG1" weight="10.0" windowSize="1"/>
            
        <operator id="CategoriesSwapOperator.c:RAG1" spec="operator.SwapOperator" intparameter="@rateCategories.c:RAG1" weight="10.0"/>
            
        <operator id="CategoriesUniform.c:RAG1" spec="operator.UniformOperator" parameter="@rateCategories.c:RAG1" weight="10.0"/>
            
        <operator id="relaxedUpDownOperator.c:RAG1" spec="operator.UpDownOperator" scaleFactor="0.75" weight="3.0">
                    
            <up idref="ucldMean.c:RAG1"/>
                    
            <down idref="Tree.t:tree"/>
                
        </operator>
            
        <operator id="ucldMeanScaler.c:RAG2" spec="ScaleOperator" parameter="@ucldMean.c:RAG2" scaleFactor="0.5" weight="1.0"/>
            
        <operator id="ucldStdevScaler.c:RAG2" spec="ScaleOperator" parameter="@ucldStdev.c:RAG2" scaleFactor="0.5" weight="3.0"/>
            
        <operator id="CategoriesRandomWalk.c:RAG2" spec="operator.IntRandomWalkOperator" parameter="@rateCategories.c:RAG2" weight="10.0" windowSize="1"/>
            
        <operator id="CategoriesSwapOperator.c:RAG2" spec="operator.SwapOperator" intparameter="@rateCategories.c:RAG2" weight="10.0"/>
            
        <operator id="CategoriesUniform.c:RAG2" spec="operator.UniformOperator" parameter="@rateCategories.c:RAG2" weight="10.0"/>
            
        <operator id="relaxedUpDownOperator.c:RAG2" spec="operator.UpDownOperator" scaleFactor="0.75" weight="3.0">
                    
            <up idref="ucldMean.c:RAG2"/>
                    
            <down idref="Tree.t:tree"/>
                
        </operator>
            
        <operator id="ucldMeanScaler.c:Seals_morph" spec="ScaleOperator" parameter="@ucldMean.c:Seals_morph" scaleFactor="0.5" weight="1.0"/>
            
        <operator id="ucldStdevScaler.c:Seals_morph" spec="ScaleOperator" parameter="@ucldStdev.c:Seals_morph" scaleFactor="0.5" weight="3.0"/>
            
        <operator id="CategoriesRandomWalk.c:Seals_morph" spec="operator.IntRandomWalkOperator" parameter="@rateCategories.c:Seals_morph" weight="10.0" windowSize="1"/>
            
        <operator id="CategoriesSwapOperator.c:Seals_morph" spec="operator.SwapOperator" intparameter="@rateCategories.c:Seals_morph" weight="10.0"/>
            
        <operator id="CategoriesUniform.c:Seals_morph" spec="operator.UniformOperator" parameter="@rateCategories.c:Seals_morph" weight="10.0"/>
            
        <operator id="relaxedUpDownOperator.c:Seals_morph" spec="operator.UpDownOperator" scaleFactor="0.75" weight="3.0">
                    
            <up idref="ucldMean.c:Seals_morph"/>
                    
            <down idref="Tree.t:tree"/>
                
        </operator>
            
        <operator id="originScalerFBD.t:tree" spec="ScaleOperator" parameter="@originFBD.t:tree" weight="3.0"/>
            
        <operator id="divRateScalerFBD.t:tree" spec="ScaleOperator" parameter="@diversificationRateFBD.t:tree" weight="10.0"/>
            
        <operator id="turnoverScalerFBD.t:tree" spec="ScaleOperator" parameter="@turnoverFBD.t:tree" weight="10.0"/>
            
        <operator id="samplingPScalerFBD.t:tree" spec="ScaleOperator" parameter="@samplingProportionFBD.t:tree" weight="10.0"/>
            
        <operator id="LeafToSAFBD.t:tree" spec="sa.evolution.operators.LeafToSampledAncestorJump" tree="@Tree.t:tree" weight="10.0"/>
            
        <operator id="SAWilsonBaldingFBD.t:tree" spec="sa.evolution.operators.SAWilsonBalding" tree="@Tree.t:tree" weight="10.0"/>
            
        <operator id="SAWideFBD.t:tree" spec="sa.evolution.operators.SAExchange" isNarrow="false" tree="@Tree.t:tree" weight="10.0"/>
            
        <operator id="SANarrowFBD.t:tree" spec="sa.evolution.operators.SAExchange" tree="@Tree.t:tree" weight="10.0"/>
            
        <operator id="SAUniformOperatorFBD.t:tree" spec="sa.evolution.operators.SAUniform" tree="@Tree.t:tree" weight="20.0"/>
            
        <operator id="SATreeRootScalerFBD.t:tree" spec="sa.evolution.operators.SAScaleOperator" rootOnly="true" scaleFactor="0.95" tree="@Tree.t:tree" weight="1.0"/>
            
        <operator id="SATreeScalerFBD.t:tree" spec="sa.evolution.operators.SAScaleOperator" scaleFactor="0.95" tree="@Tree.t:tree" weight="3.0"/>
            
        <operator id="rhoScalerFBD.t:tree" spec="ScaleOperator" parameter="@rhoFBD.t:tree" scaleFactor="0.9" weight="1.0"/>
            
        <logger id="tracelog" spec="Logger" fileName="Paratethyophoca final 2.log" logEvery="1000" model="@posterior" sanitiseHeaders="true" sort="smart">
                    
            <log idref="posterior"/>
                    
            <log idref="likelihood"/>
                    
            <log idref="prior"/>
                    
            <log idref="treeLikelihood.RAG2"/>
                    
            <log idref="treeLikelihood.RAG1"/>
                    
            <log idref="treeLikelihood.FLVCR1"/>
                    
            <log id="TreeHeight.t:tree" spec="beast.base.evolution.tree.TreeStatLogger" tree="@Tree.t:tree"/>
                    
            <log idref="treeLikelihood.PNOC"/>
                    
            <log idref="mutationRate.s:Seals_morph2"/>
                    
            <log idref="morphTreeLikelihood.Seals_morph2"/>
                    
            <log idref="mutationRate.s:Seals_morph3"/>
                    
            <log idref="morphTreeLikelihood.Seals_morph3"/>
                    
            <log idref="mutationRate.s:Seals_morph4"/>
                    
            <log idref="morphTreeLikelihood.Seals_morph4"/>
                    
            <log idref="gammaShape.s:FLVCR1"/>
                    
            <log idref="gammaShape.s:PNOC"/>
                    
            <log idref="gammaShape.s:RAG1"/>
                    
            <log idref="gammaShape.s:RAG2"/>
                    
            <log idref="ucldMean.c:FLVCR1"/>
                    
            <log idref="ucldStdev.c:FLVCR1"/>
                    
            <log id="rate.c:FLVCR1" spec="beast.base.evolution.RateStatistic" branchratemodel="@RelaxedClock.c:FLVCR1" tree="@Tree.t:tree"/>
                    
            <log idref="ucldMean.c:PNOC"/>
                    
            <log idref="ucldStdev.c:PNOC"/>
                    
            <log id="rate.c:PNOC" spec="beast.base.evolution.RateStatistic" branchratemodel="@RelaxedClock.c:PNOC" tree="@Tree.t:tree"/>
                    
            <log idref="ucldMean.c:RAG1"/>
                    
            <log idref="ucldStdev.c:RAG1"/>
                    
            <log id="rate.c:RAG1" spec="beast.base.evolution.RateStatistic" branchratemodel="@RelaxedClock.c:RAG1" tree="@Tree.t:tree"/>
                    
            <log idref="ucldMean.c:RAG2"/>
                    
            <log idref="ucldStdev.c:RAG2"/>
                    
            <log id="rate.c:RAG2" spec="beast.base.evolution.RateStatistic" branchratemodel="@RelaxedClock.c:RAG2" tree="@Tree.t:tree"/>
                    
            <log idref="ucldMean.c:Seals_morph"/>
                    
            <log idref="ucldStdev.c:Seals_morph"/>
                    
            <log id="rate.c:Seals_morph" spec="beast.base.evolution.RateStatistic" branchratemodel="@RelaxedClock.c:Seals_morph" tree="@Tree.t:tree"/>
                    
            <log idref="FBD.t:tree"/>
                    
            <log idref="diversificationRateFBD.t:tree"/>
                    
            <log idref="turnoverFBD.t:tree"/>
                    
            <log idref="samplingProportionFBD.t:tree"/>
                    
            <log idref="originFBD.t:tree"/>
                    
            <log id="SACountFBD.t:tree" spec="sa.evolution.tree.SampledAncestorLogger" tree="@Tree.t:tree"/>
                    
            <log idref="rhoFBD.t:tree"/>
                
        </logger>
            
        <logger id="screenlog" spec="Logger" logEvery="1000">
                    
            <log idref="posterior"/>
                    
            <log idref="likelihood"/>
                    
            <log idref="prior"/>
                
        </logger>
            
        <logger id="treelog.t:tree" spec="Logger" fileName="Paratethyophoca final 2.trees" logEvery="1000" mode="tree">
                    
            <log id="TreeWithMetaDataLogger.t:tree" spec="beast.base.evolution.TreeWithMetaDataLogger" branchratemodel="@RelaxedClock.c:Seals_morph" tree="@Tree.t:tree"/>
                
        </logger>
            
        <operatorschedule id="OperatorSchedule" spec="OperatorSchedule"/>
        
    </run>

    

</beast>
