# Supplementary material for: A new seal from the Late Miocene of the Eastern Paratethys highlights the past regional diversity of true seals (Phocidae)
Source: Swiss J Palaeontol. 2025 Jun 12;144(1):28. doi: 10.1186/s13358-025-00372-7 (PMC12162803; doi:10.1186/s13358-025-00372-7)
Supplement: Supplementary file 7 — Additional file 7 [file 13358_2025_372_MOESM7_ESM.tnt]

nstates 8 ; 
xread 'Data saved from TNT' 
93 35 
&[num] 
Otaria_flavescens ?00200000000200110100000100100000121211101000021001100001001010000000110100110010000200011010 
Leptonychotes_weddelli ?21011200000011010201110001211111111110010110011011200011111000100111000000100110221110001001 
Lobodon_carcinophaga ?210112000000110100011100012111111111010100101010012100111110001001110100110[01]0110221111011001 
Hydrurga_leptonyx ?21011200000011010101110001211111111101010110111000200011111000100111010000100110221110010001 
Ommatophoca_rossi ?32011211000011010001110011211111111111010110101001010011111000100111010010100110221110011001 
Monachus_monachus ?21011100011010010100110001211111111110010010011001210001101000100111100000110110220110110101 
Mirounga_leonina ?32011100011110010100110001211011211210110110001001200001111000100111010000100110220110010000 
Cystophora_cristata ?3211111001111001111012101121111122121011100011011010101000011020111100111100001121000?000011 
Erignathus_barbatus ?20101110010110010110121011211110101101011000120100101110100111101111001101110011210000000000 
Histriophoca_fasciata ?20001110010[12]1001121012101121111011010101000012011000111000011111211100111110001121000?010101 
Pagophilus_groenlandicus ?2001111001[01]21001121012101121111011010101100012011010111000011111211110111110101121000?010101 
Halichoerus_grypus ?20010110110210011210121011211110120211111001100100001110000111112111001101001011210000001001 
Pusa_hispida     ?1001111[01]01[01]21001131012101121111011010101100110010000111000011111211110100100001121000?011001 
Pusa_caspica     ?1001111[01]01[01]21001131012101121111011010101100111010000111000011111211110100200101121000?011001 
Pusa_sibirica    ?1001111001021001131012101121111011010101100111010000111000011111211110100200001121000?010101 
Phoca_vitulina   ?20000110011210011210121011211110100101011001100100001110000111112111001101000011210000000001 
Nanophoca_vitulinoides ????????????????????????????????????????????10101000011100??[01]111111111010020110112?0????????? 
Praepusa_tarchankutica ???0111101??[12]?00?131111001?1??11011?10101101001010110111????????????????????????????????10000 
Leptophoca_proxima ??????????????????????????????????????????100010[01]01101110????11100110101001011011???????????? 
Noriphoca_gaudini ????10?00011[01]11????????????????10?0110001??????????????????????????????????????????????0000?? 
Monachopsis_pontica ?2001111?01111?011210?2????2???10?1011101000012010100111000?111101111101101001?1?2?0???010100 
Homiphoca_capensis ?11011110011211010001110001211111101110010??011101110100?1?1?0000011111101001?1112111?110000? 
Kawas_benegasorum ???????????????????????????????????????????????00?1??1????00???110111001?0201???????????????? 
Pliophoca_etrusca ???0??1???1????0?0?????????????11?111100?0???1110?1210000111????????11?10001?101?220?1?1?000? 
Acrophoca_longirostris ??10101000111110?02011100012111111101100101000110?12000001?11000001110100101??11022111000??01 
Enaliarctos_mealsi ?0010010010?00000001000000000001000100100100?0000112000100?0010200[01]00000200010?000?0?0?0110?? 
Pteronarctos_goedertae ?001001001[01]0000000100100000100?10?1100?00000001??1?20??????????????????????????0??????1001011 
Thalassoleon_mexicanus ?00210100001000110100000?00100?00101101000??00211001000000010100000001100001100000?0???001010 
Allodesmus_kernensis ?1101020001?0100[01]0200000?0021000010121010100000110120101000101000000111121011000010000?001001 
Hadrokirus_martini ?110111011111100?020111000121111110111001010???????????????????????????????????1021????111001 
Piscophoca_pacifica ?21011101111010010201110001211111101110010110011011110001101?0000011100???000??1021111100??01 
Devinophoca_claytoni ?1??01100?1???00?02?111000?2??110?1111?01??????????????????????????????????????????????01000? 
Devinophoca_emryi ???00??00?1????0?020111000?2??110?1?111011??0000001001?1?0???111?110110120101??11210???????01 
Paratethyophoca  ?1001?11?011???0112?0?21??????1?????????????00100001011100???????????????????????2???0?????10 
Pachyphoca_ukrainica ????????????????????????????????????????????002000010111?0??????????????????????????????????? 
; 

Ccode  
   -[/1 =0  0        -[/1 =0  1        -[/1 =0  2        -[/1 =0  3        -[/1 =0  4      
   -[/1 =0  5        -[/1 =0  6        -[/1 =0  7        -[/1 =0  8        -[/1 =0  9      
   -[/1 =0  10       -[/1 =0  11       -[/1 =0  12       -[/1 =0  13       -[/1 =0  14     
   -[/1 =0  15       -[/1 =0  16       -[/1 =0  17       -[/1 =0  18       -[/1 =0  19     
   -[/1 =0  20       -[/1 =0  21       -[/1 =0  22       -[/1 =0  23       -[/1 =0  24     
   -[/1 =0  25       -[/1 =0  26       -[/1 =0  27       -[/1 =0  28       -[/1 =0  29     
   -[/1 =0  30       -[/1 =0  31       -[/1 =0  32       -[/1 =0  33       -[/1 =0  34     
   -[/1 =0  35       -[/1 =0  36       -[/1 =0  37       -[/1 =0  38       -[/1 =0  39     
   -[/1 =0  40       -[/1 =0  41       -[/1 =0  42       -[/1 =0  43       -[/1 =0  44     
   -[/1 =0  45       -[/1 =0  46       -[/1 =0  47       -[/1 =0  48       -[/1 =0  49     
   -[/1 =0  50       -[/1 =0  51       -[/1 =0  52       -[/1 =0  53       -[/1 =0  54     
   -[/1 =0  55       -[/1 =0  56       -[/1 =0  57       -[/1 =0  58       -[/1 =0  59     
   -[/1 =0  60       -[/1 =0  61       -[/1 =0  62       -[/1 =0  63       -[/1 =0  64     
   -[/1 =0  65       -[/1 =0  66       -[/1 =0  67       -[/1 =0  68       -[/1 =0  69     
   -[/1 =0  70       -[/1 =0  71       -[/1 =0  72       -[/1 =0  73       -[/1 =0  74     
   -[/1 =0  75       -[/1 =0  76       -[/1 =0  77       -[/1 =0  78       -[/1 =0  79     
   -[/1 =0  80       -[/1 =0  81       -[/1 =0  82       -[/1 =0  83       -[/1 =0  84     
   -[/1 =0  85       -[/1 =0  86       -[/1 =0  87       -[/1 =0  88       -[/1 =0  89     
   -[/1 =0  90       -[/1 =0  91       -[/1 =0  92    ; 
; 
Ancstates 
 -0      -1      -2      -3      -4      -5      -6      -7      -8      -9      
 -10     -11     -12     -13     -14     -15     -16     -17     -18     -19     
 -20     -21     -22     -23     -24     -25     -26     -27     -28     -29     
 -30     -31     -32     -33     -34     -35     -36     -37     -38     -39     
 -40     -41     -42     -43     -44     -45     -46     -47     -48     -49     
 -50     -51     -52     -53     -54     -55     -56     -57     -58     -59     
 -60     -61     -62     -63     -64     -65     -66     -67     -68     -69     
 -70     -71     -72     -73     -74     -75     -76     -77     -78     -79     
 -80     -81     -82     -83     -84     -85     -86     -87     -88     -89     
 -90     -91     -92    ; 
 
xgroup 
 
 
 
; 
agroup 
 
 
 
; 
taxcode  
+0      +1      +2      +3      +4      +5      +6      +7       
+8      +9      +10     +11     +12     +13     +14     +15      
+16     +17     +18     +19     +20     +21     +22     +23      
+24     +25     +26     +27     +28     +29     +30     +31      
+32     +33     +34      
; 
 
blocks 0 ; 
tshrink 
; 
tread
'1 trees'
(25 (26 ((0 27 )(28 (19 ((23 (5 (6 ((1 (3 (2 4 )))(24 (21 (29 30 )))))))(18 ((17 (33 (34 ((7 8 )(20 ((9 10 )((11 15 )(12 (14 (13 (16 22 )))))))))))(31 32 )))))))))
;
tgroup 
 
 
=0 (Group_0)         
=1 (random_addseqs)        0  
 
; 
force  
 
+ 
[1 3  (16 17 18 19 20 21 22 23 24 25 26 27 28 29 30 31 32 33 34 )] 
[1 2 3 4  (16 17 18 19 20 21 22 23 24 25 26 27 28 29 30 31 32 33 34 )] 
[1 2 3 4 6  (16 17 18 19 20 21 22 23 24 25 26 27 28 29 30 31 32 33 34 )] 
[1 2 3 4 5 6  (16 17 18 19 20 21 22 23 24 25 26 27 28 29 30 31 32 33 34 )] 
[2 4  (16 17 18 19 20 21 22 23 24 25 26 27 28 29 30 31 32 33 34 )] 
[7 9 10 11 12 13 14 15  (16 17 18 19 20 21 22 23 24 25 26 27 28 29 30 31 32 33 34 )] 
[7 8 9 10 11 12 13 14 15  (16 17 18 19 20 21 22 23 24 25 26 27 28 29 30 31 32 33 34 )] 
[9 10  (16 17 18 19 20 21 22 23 24 25 26 27 28 29 30 31 32 33 34 )] 
[9 10 11 12 13 14 15  (16 17 18 19 20 21 22 23 24 25 26 27 28 29 30 31 32 33 34 )] 
[11 12 13 14 15  (16 17 18 19 20 21 22 23 24 25 26 27 28 29 30 31 32 33 34 )] 
[12 14  (16 17 18 19 20 21 22 23 24 25 26 27 28 29 30 31 32 33 34 )] 
[12 13 14  (16 17 18 19 20 21 22 23 24 25 26 27 28 29 30 31 32 33 34 )] 
[12 13 14 15  (16 17 18 19 20 21 22 23 24 25 26 27 28 29 30 31 32 33 34 )] 
; 

proc/;
