# Supplementary material for: A new seal from the Late Miocene of the Eastern Paratethys highlights the past regional diversity of true seals (Phocidae)
Source: Swiss J Palaeontol. 2025 Jun 12;144(1):28. doi: 10.1186/s13358-025-00372-7 (PMC12162803; doi:10.1186/s13358-025-00372-7)
Supplement: Supplementary file 8 — Additional file 8 [file 13358_2025_372_MOESM8_ESM.csv]

Sample_name	PC 1	PC 2	PC 3	PC 4	PC 5	PC 6	PC 7	PC 8	PC 9	PC 10	PC 11	PC 12	PC 13	PC 14	PC 15	PC 16	PC 17	PC 18	PC 19	PC 20	PC 21	PC 22	PC 23	PC 24	PC 25	PC 26	PC 27	PC 28	PC 29	PC 30	PC 31	PC 32	PC 33	PC 34	PC 35	PC 36	PC 37	PC 38	PC 39	PC 40	PC 41
Pontophoca Femur 1713.10_1_merged_merged	0.12907562872065242	0.07145257162688874	-0.032588372157699996	-0.010712372460513715	-0.016581968190605097	-0.01634273118014535	0.026560735914523195	-0.0019702101780159076	0.03374391372107541	-0.00650186664310185	0.000598319453966413	-0.00945055328146922	0.002200861202798207	-0.00648749050101375	0.006516884308737854	0.03388401746885059	0.04302123115631179	0.04104906613838892	0.02719936451424343	-0.05764673199054619	0.04026640383842851	-0.03988298322058527	-0.01664672073707547	-0.007747338533329817	-0.08221553337280776	0.020884820534503776	0.032105091022254464	-0.10941007759043761	0.09315594724294773	-0.06568438975888954	-0.0301778025068319	0.051784266278795614	0.07244944878961054	-0.030915608796503683	0.037420609117768344	0.1354272642827119	0.10144013168753913	0.02413198230825409	-0.04334777102080444	-0.113143303255761	0.10815302596570356
C. Maeotica Femur 1	-0.05570949194344313	-0.020394155273511592	0.07446048325734837	-0.0010412004495085198	-0.017269017664598596	0.02223272598423863	0.03907462994017627	-0.01492453284396529	0.031358116209521274	-0.051398419825560114	0.010291584258271569	-0.013733240548382708	-0.02356534389638871	-0.005503114422255795	-0.011259436625848027	0.045443947750762506	0.04307024639395503	0.04405539933546926	0.03507117899748839	-0.06455501636732955	0.0397307327819867	-0.05724291755474057	-0.022942962097800758	-0.011301414182883981	-0.0907457859511472	0.02527104719027291	0.022711993553282454	-0.11267862267022702	0.10108431784340803	-0.07313470062659785	-0.037341245894216425	0.049393449812235944	0.07181225299680918	-0.030405993706213913	0.03138178076999054	0.13787303463253908	0.10147064499211557	0.029004203025417154	-0.03933860332304232	-0.11347505427811495	0.1081530259657035
C. cristata male 1265 R	-0.024673372743097416	0.05379541931881552	0.023488479781743732	-0.040047920732705015	0.052748603542230155	0.05624600701667725	0.035394623934318414	-0.0073135195240902895	0.023631862690789315	-0.04648805333732468	0.02212023728667937	0.00065465391373441	0.00832844643513083	-0.0004720985025426283	0.017592494755009215	0.04276040953286042	0.03437158148524789	0.0472947692315909	0.014851119370506927	-0.0608681668691822	0.03216337757616361	-0.03657299506216367	-0.012526617511361424	-0.020897780421657478	-0.08183326120988829	0.025706769811235285	0.0336898355701562	-0.12252125927783573	0.10087062252700488	-0.07282607467673041	-0.03438863153934595	0.05157874106775483	0.06773852903769349	-0.03193514787616727	0.039042529329390105	0.14356674371530134	0.10799369171668123	0.02345053418909292	-0.04102958878775208	-0.1141401368798235	0.10815302596570353
64-140 R	-0.005953471578934194	-0.11474011955537605	-0.00889036696813647	-0.01663761435526842	0.022816567572403162	0.03533712023830878	0.005709562213489727	0.029052683399837943	0.03260804729726261	-0.03164339013732018	0.025039181738304377	0.0012539138739239182	0.0016328454121777788	-0.010088476084226784	0.011372801916148086	0.02842452781579379	0.02071716883490899	0.02607059790721976	0.024432829966821834	-0.06990588016010889	0.04909438452525644	-0.05055277086809519	-0.027215422282676108	-0.020116859530876538	-0.08187559383740611	0.025921885524357605	0.03712134237489682	-0.11610292437161546	0.0999572243378614	-0.07303878635205682	-0.03350752229031652	0.056997807215786386	0.07511257856894715	-0.02403477106126114	0.034330545966021656	0.1350647621234543	0.10145510692266362	0.023445020147450917	-0.044270637659384215	-0.11451915019354594	0.10815302596570354
C. cristata f 1134 R	-0.07514415421347881	0.03645054643458599	0.07637429412245283	-0.02035182511907567	-0.0016333838405788031	0.038628116212375614	0.03765605974131106	-0.004995698163246895	0.0173398211473416	-0.03395507611001545	-0.029921719488633813	-0.006187901279299274	-0.010320186668860538	0.008141468112034457	0.0037724666201228406	0.020572859234007656	0.04084193109600941	0.022166240578061214	0.03139952639595921	-0.07964605774752145	0.0477412157166234	-0.036347216013301493	-0.005452431835089477	-0.010556479460887808	-0.08246745384314053	0.02872431260991537	0.029533812806809643	-0.11524911558195902	0.09506016636385586	-0.07226832991043303	-0.03176302632682159	0.05345386102445246	0.07767922283912494	-0.027790949662671857	0.03866380455235821	0.13394209014100134	0.10719503912891878	0.021680300725098314	-0.044069527012310955	-0.11701121314328149	0.10815302596570359
C. Maeotica 64-455 L	-0.00747829598540356	-0.0616422738673989	0.047067243628243716	0.01241263600896244	0.006736156882286046	0.010129954671345132	0.035856480535407784	0.0032156952913645065	0.0416864236626593	-0.013446586179713137	0.004512594357923467	-0.01543277501031163	-0.009417175678038826	-0.009464520591326448	0.012332730100204938	0.05835061301608871	0.05227721619870202	0.055252907147247926	0.03270050155774275	-0.07662288424465193	0.05332216367133182	-0.04860705599929257	-0.0038592156095928407	-0.011202580272085677	-0.06981782490385594	0.029341381872003705	0.03605147621645981	-0.12184661826753593	0.10719117446375505	-0.07301045990569809	-0.029786889830318505	0.049692166561206653	0.07576651943774418	-0.026956142480207522	0.03859367488239962	0.1381942173256358	0.10434413875878022	0.019340873675245333	-0.04200319613522717	-0.11107359085464766	0.10815302596570356
Copy of Phoca vindobonensis Nexing R	-0.036168653937338285	-0.06323913273211892	0.07922066798987694	0.0293407676192615	-0.0241947091172944	-0.01783932120262047	0.017842779531592384	0.013584724359075775	0.03692212623421931	-0.04396273561002228	-0.0032418111096782845	0.011432271982401085	0.006344837294112934	0.0026823882990765742	0.034671055899396105	0.02959993802186961	0.04849372660943297	0.03290997363219725	0.011636029792941413	-0.07442085644405426	0.0342052965539953	-0.046997246578685266	-0.009177474473308602	-0.009143273466028556	-0.08633197613459148	0.023006842250966844	0.03979775107938026	-0.10881019001380596	0.10586692186813404	-0.06949449065986166	-0.029577103927556768	0.054058779776404456	0.06997498739273315	-0.03742395848982413	0.03346810203895473	0.13847023325700192	0.10454427219105739	0.02480571493433919	-0.04074845785102729	-0.11412586389489256	0.10815302596570359
E. barbatus 958 L	-0.03866462219489686	-0.0051640460357303755	0.04718957918861645	-0.010707239343643912	0.01895736818975449	0.010704023380419243	0.0477705776221833	0.00964297937432948	0.06408142299220189	-0.031243774960182484	0.0014383449868003197	0.0004630784300830469	0.021820046819346725	0.0054343076801827836	0.005650432968729368	0.029001013583173064	0.060566035109354245	0.05959261394043312	0.034257831744254355	-0.0721375649453652	0.048331685429441114	-0.05204957182753969	-0.020291371275617566	-0.021059628215608	-0.08371368449603607	0.021054572309660506	0.03300365428554029	-0.11343986639501494	0.10338802184034585	-0.06702094885214774	-0.03893312115919783	0.059532534696600366	0.06590964216191567	-0.027576865856774463	0.040351123691801036	0.13218406725708537	0.1051112493480593	0.02461361950771813	-0.044446121558574754	-0.11820497604300846	0.10815302596570357
Erignathus barbatus 1950 R	-0.055349199577292146	-0.024808164914862818	0.07417423709204633	-0.020278651210661802	0.038298606633571396	0.01451631542939091	0.07017303701101271	0.030332753260845474	0.04489871124951232	-0.01682117751407735	-0.022725781837196393	-0.00591946425576295	0.006320669837933203	-0.025859636486050996	0.007136610651301728	0.033177171972044464	0.04365753771972839	0.03857850581246269	0.011008903424868807	-0.06521892555637551	0.033139747776740044	-0.04071528030114	-0.0132957781637997	-0.01388734742445609	-0.08973770566552228	0.024660800224696907	0.02157639557757949	-0.11793389088385968	0.10388137336017966	-0.07357686491054878	-0.033028308263327505	0.053921433090956934	0.07044998080226203	-0.030767577716745733	0.03579046567935329	0.1356857099471894	0.09790072673910696	0.021897848969309748	-0.04771109909757798	-0.11059442382694742	0.1081530259657035
Erignathus barbatus 7556 R	-0.05304130418854691	-0.027428603051002066	0.033056540731332476	0.0013513718260934338	0.03030117746489885	0.03405848027932026	0.03546493778440059	0.0359673705344024	0.08227672978369946	-0.0054307489129201	0.00040960907544396186	-0.015736599021153617	0.010654104088118482	-0.009180610003787039	0.007595224477284361	0.029788684505771074	0.025868212980788407	0.05056335734390638	0.03519116924919172	-0.07843107000647853	0.038755043298958604	-0.03479754319939041	-0.016543415692138554	-0.00403622185247432	-0.09229219159751806	0.02722272974909468	0.0288113674132629	-0.10925984218337909	0.10136090150587083	-0.06456264452218609	-0.030637137904798398	0.050320754005357723	0.07733298708468386	-0.031133218994622357	0.035854256460812306	0.1407097575173748	0.10845430653967081	0.02663891554867737	-0.03949796001326876	-0.11413161577680939	0.1081530259657036
Gritsev L	-0.043739310530181735	-0.06420707131049488	0.06261961003677591	0.0035426259934473667	-0.026210976204071916	0.055030905284576846	0.030165508153863332	0.04837333485008123	0.011879458948026557	-0.008430250287210811	0.022933178080676617	-0.007593586927767881	0.003648756843316142	-0.0008405000006912224	0.02320162901862377	0.03826406244860815	0.0525076365731577	0.04501343962997904	0.025947408840142336	-0.06564259044443473	0.03733408325399563	-0.05125780180697004	-0.013727061791522941	-0.006755140107219157	-0.0836198481420151	0.0245757729674728	0.02439361467125662	-0.1236962120834152	0.08890013064803681	-0.061926868772222254	-0.03909103555416464	0.05064945924123938	0.07277950925313197	-0.034290803152095546	0.03898407067715409	0.1349458281449481	0.10655519872361559	0.02452198004246952	-0.04475018572438619	-0.11348159612750541	0.10815302596570364
H. grypus m-1485 R	-0.044609034271045844	0.03179252721738792	0.007123954622772974	0.0015059387003149363	-0.026813434580862473	0.047877512611940565	0.02641282323528281	0.018975355361425916	0.0659644502817244	-0.06139001885251645	0.017198042382146304	-0.02618564025928761	0.011616707333705165	-0.024038333287914215	0.022694023835504718	0.029827834944017077	0.047774560403421165	0.034400021580203194	0.026542033386218744	-0.06125694993997096	0.04754859761320532	-0.053767228088608475	-0.002596296819774444	-0.01479965668835706	-0.0848704270216624	0.03655686047556628	0.023906167674925635	-0.11573480635344566	0.10122440595987592	-0.06804446198424388	-0.027194135636562203	0.059026446734474186	0.07508131254870272	-0.03180953963639395	0.04254406787202486	0.1372763902210014	0.10098330406046852	0.024727250898385456	-0.04154617008692077	-0.11420994551167973	0.10815302596570361
Halichoerus grypus 31589 postcranial R	-0.08246758989280303	0.018233545488771888	0.05574687444646255	-0.02847468074069217	-0.02508468647076691	0.06161923590483161	0.021678925510611166	0.001107332330031921	0.04857564404561746	0.01817202506664367	0.022976400403829617	0.01626927905056766	-0.0033362417620003484	-0.015371274496307402	0.019058006073944672	0.047898653492678876	0.05404334487562636	0.03492127363536259	0.019657359197031182	-0.06997933922706111	0.040915113553014165	-0.03372269813166295	-0.01225946221185959	-0.01241252063954687	-0.07787249775967228	0.024614751400635654	0.02730789356118138	-0.10746602719057956	0.10303540194568347	-0.07204739438786514	-0.036388947912250176	0.05885331577059989	0.07275311741912548	-0.027362756885022408	0.03531744468049365	0.1372709539739398	0.09934019032222033	0.02490326924863766	-0.03914041172882484	-0.1163690718861104	0.10815302596570364
Halichoerus grypus male 31588 postcranial R	-0.07297656397234475	-0.01579064945011651	-0.0013470868446509854	-0.01942080026069725	-0.0264979452400234	0.027656391654130762	0.05425182677491486	0.015964279203216802	0.06208309875218612	-0.035561642827159325	-0.002043746723423598	-0.0011785353972109357	-0.023621336336060495	-0.025103786921133246	0.012364050909056998	0.021457966797094316	0.05321561702619097	0.04840565519539839	0.013908542610666833	-0.07221588943316053	0.055228026498069835	-0.038076452471917904	-0.009577753192231796	-0.02067038634980864	-0.08050850818843366	0.017275685335407766	0.03889973311691321	-0.11831595526818851	0.09000843259769838	-0.0690700136210706	-0.0358193440999985	0.055059045028866334	0.0722559974673167	-0.028821302181928386	0.032460440370423005	0.14125960556561526	0.10610723080890683	0.02850671287705265	-0.04385333653488429	-0.11157991958062617	0.10815302596570359
Phoca viennensis a Nussdorf SK173 R	-0.031748447947402864	-0.054292615394073346	0.07294744746907324	0.030157304965796917	0.01033797455664602	0.009487608008709809	0.04002093236963006	0.012867953364749607	0.024622909513908477	-0.03177015686469351	-0.011840601333117935	-0.02732714873065425	-0.004990356535057819	-0.026586879221536613	0.030925324017687716	0.041698461060929976	0.048118950555114254	0.04053137539527431	0.0314967491865307	-0.06373916048696139	0.036963193840446204	-0.03413132152111352	-0.020992639087316987	-0.007009688759922014	-0.08877990455499665	0.017361055031992662	0.0354524226312507	-0.11913093422696783	0.09462961915393678	-0.07184073163403541	-0.032813773967809406	0.057042061776098905	0.07129407760183638	-0.02162180465215976	0.04439544073329319	0.14119034998453386	0.10162234606101224	0.026667128119494142	-0.039996753643740376	-0.11765841439131075	0.10815302596570361
Hulbocica 144.67 R	-0.04927242692613379	-0.08319611381456007	0.031107615867178473	-0.002680302166107172	0.02078509421754398	0.02449708649543303	0.06777666510848829	-0.0006209962855211332	0.05012033430796999	-0.0498915212961735	0.02134047996129424	0.009021650801497715	-0.013399053063911752	-0.010883321831893299	0.004739544411340925	0.047019966805725816	0.03702550933225492	0.05019506251139621	0.016972615457433518	-0.07144825655767244	0.044939695989978344	-0.03686816916907709	-0.010240569282541093	-0.011205192530214042	-0.08622822504728875	0.023361443606329246	0.032775343809392905	-0.10766793238623915	0.08943082001250377	-0.06345433273999987	-0.03309160450861169	0.052489540187439704	0.07583628274764312	-0.03586999267446936	0.04210895029947502	0.1354791378299464	0.09841419883233649	0.01880049431616416	-0.04111271434549826	-0.11747815984592436	0.10815302596570361
Hulbocica pach. 144-132 L	-0.004735403141107264	-0.07163894542741851	0.0019166665138590916	0.002056714434802223	-0.010677344780234119	0.02426952834613721	0.057215690466319066	-0.020668262473102675	0.04520699976269478	-0.007987903395108532	0.007106241536915848	-0.02358093935061816	0.0015757585972464086	0.00406118880658635	0.005746040265116723	0.03404036173320377	0.04831519212456922	0.030123315450563487	0.019416104871251796	-0.08415380478260398	0.03566000867817133	-0.0443765236576279	-0.014616444734150802	-0.02137693058337324	-0.08266902842521279	0.028933387281410514	0.02888246077881343	-0.12411820056306674	0.10243675702804135	-0.061555136947734734	-0.03280242839792557	0.05455904529069244	0.07399315492583376	-0.03298799844362288	0.037853224048450006	0.14539293953675708	0.09952242503192063	0.02733660805739931	-0.04571621675983942	-0.11791572945414594	0.1081530259657036
Hulbocica pach. 144-133 R	-0.014071010956360597	-0.08060757514827804	0.04936476363934057	0.044348933105967485	-0.022115868921785183	0.020602765491677274	0.06812272728277934	-0.009350566328664392	0.05594117637012956	-0.030725630040717097	0.017940955365246702	-0.00938949626072969	0.019245051608964454	-0.017782360273647907	0.005833508509651255	0.04443761276961465	0.04477198344631456	0.030580735971032016	0.033269978461198	-0.059503042109646055	0.03152405572910493	-0.037396493480188406	-0.010824790255060555	-0.019825216730963185	-0.077703183541766	0.025415228131089106	0.025325907529941044	-0.11066310824610179	0.09255226273917883	-0.07241877746746837	-0.03203908073511042	0.058690217155064284	0.0717536068163443	-0.027642332766680384	0.030424423344095917	0.13882922391671892	0.11032538392197039	0.020268367774608276	-0.04413514601167415	-0.115002679060832	0.10815302596570359
Hulbocica pach. 144-134 R	0.009263103493091895	-0.05434154045844193	0.05877550888194377	0.012445637986817339	-0.010457528774500064	0.07271224368486309	0.02710068249361519	-0.008170328076243252	0.05323124528678757	-0.028451613147264833	-0.019151803703585827	2.8782967487683483e-06	0.027101555438881424	-0.017767668788060187	0.004684789300021144	0.03380710908174148	0.03816682525825492	0.036704958011844924	0.04061827711023368	-0.07126347088850736	0.04204864754368909	-0.04532163352154205	-0.011087937717041044	-0.013523517221891879	-0.07661690737471871	0.014085435452206366	0.03715192823029442	-0.11394630378533452	0.09590491636359996	-0.07693929106643993	-0.04058462996539953	0.052748782882899886	0.07378585655833739	-0.038575906453999845	0.041984914072983985	0.14000761690315502	0.10003039305249246	0.025743412821787968	-0.04290198003850619	-0.11230781106473482	0.10815302596570356
Monachopsis 64-256 L	0.031247333701234975	-0.008206553696828621	0.056745909540247566	0.049527464252978	-0.02542041209648778	0.044230226351311935	0.05133142548134598	0.041895764992581644	0.0680102523001363	-0.02298386024360277	0.005100231565277877	-0.012285720570321072	-0.023746379819928352	-0.007709991074657884	0.0030939630633018754	0.03564685781366256	0.03679417885056789	0.025379797530672085	0.01880315353392574	-0.0658827372450605	0.050350200331650656	-0.03595506249656372	-0.020801299894044604	-0.019443960900107693	-0.07821330442937374	0.020340201603309155	0.0284751818217112	-0.11974612432211018	0.10492768681152674	-0.07212643498560696	-0.03359371349420315	0.04871600180691088	0.06421079824100334	-0.034518757357660905	0.041199623022562276	0.13615602794511877	0.10514295133643128	0.02232242935552629	-0.04067567093014145	-0.1170589057299071	0.10815302596570359
Monachopsis FFM 10246 L	0.00924776969651056	0.011291672123290887	0.062428004742182464	0.04555102255911231	0.0019314094439347763	0.05154408445259051	0.049414750612654615	0.025625854154267283	0.05070568320943378	-0.016775588623061045	0.00871548126633084	0.017829083189516787	-0.009761916414420722	-0.002785425961465364	0.010763379903622496	0.037614037376632735	0.04493173747068034	0.04843200361841157	0.024721425687538337	-0.07658119971223165	0.03532039320270661	-0.05732226156358981	-0.014564604020860513	-0.015922549338900013	-0.08544414680342928	0.0337858650255316	0.03333224719851397	-0.10858663088278764	0.09014001493184945	-0.07998156650669877	-0.023732273178886085	0.05175042191299305	0.07071033370158655	-0.027127611383620263	0.04058443098038691	0.14213364711770496	0.10236678023314846	0.026549412294407115	-0.046708549485237866	-0.11579456685403086	0.10815302596570353
Monachopsis FFM 10246 R	0.01622927365481991	0.012259525544561837	0.07558802762941697	0.05610753547159605	0.030065655643164067	0.031438882200060886	0.07298942310024464	0.007971987032672809	0.04658634271751161	-0.027414940722911712	-0.009609091497138206	0.016935211619837295	0.005525083749983915	-0.004555726523782501	0.023209499470404446	0.023290375585292598	0.03692063148207518	0.044580282158475384	0.021532638902065512	-0.06200651825191885	0.04607289368723133	-0.05039056072431329	-0.019099601532354692	-0.012821391172988111	-0.06802301647105344	0.027095885710789754	0.02608441363109075	-0.12450797805692983	0.09668272975294687	-0.06535369707939379	-0.033767941822364984	0.056436456202540286	0.07927111459695682	-0.029668849238666247	0.03259606049296331	0.13781256643045547	0.10077698797237249	0.026019404378999522	-0.03779379572585487	-0.11541179372412144	0.10815302596570363
Monachopsis OF1005 64 255 R	0.0053057278263041185	0.0179860757947869	0.04039831416001831	0.022515248896149073	0.033355365137322124	0.022689583515884897	0.05994698779091192	0.038600556808129745	0.0596170336700454	-0.03483408715004835	0.01880148529674088	-0.02450299564347126	0.003670874762434717	0.011726103131100962	0.015572426945225735	0.055954345025617226	0.05102332463053482	0.028820010192294764	0.026754246352548416	-0.07018332940203312	0.04295024643775739	-0.034774256616114954	-0.0053690156058124675	-0.010909475674938107	-0.0859710390907711	0.031156531387287946	0.04053994680809801	-0.11699196601614303	0.0947330094119814	-0.07704205855139244	-0.04165337024569975	0.05559970945876476	0.0757985542701175	-0.032069752917213756	0.03230785026894408	0.13497370488763222	0.10024283831200963	0.02824825529699149	-0.04333277395318924	-0.11496572588971907	0.10815302596570356
Monachopsis OF1007 64 412 R	0.015626718273899637	0.002847174034971589	0.057565599696199565	0.019628351729017245	0.04137226591545222	0.07130000671786174	0.05547328694125439	0.014127888861070775	0.03927980501194937	-0.030990575580245174	0.0022914318230322066	-0.009403636256247625	-0.015586001975742815	-0.00696820229542971	0.023199068205820447	0.0400754351054808	0.06436671868946657	0.025661853689289468	0.035561263815643215	-0.0713467764026118	0.03955722770822492	-0.04734442445141491	-0.022111292968325723	-0.02803096343046131	-0.08818318639351587	0.017847802836275607	0.03508747773863637	-0.10521645637705088	0.10137693384828282	-0.059470279398138017	-0.03150451293445525	0.05444131817589734	0.07622304433186491	-0.030195485891483558	0.037136270764981605	0.13868039070362337	0.10382859391481866	0.022158991190350093	-0.04218727683730078	-0.11083971258006271	0.10815302596570353
OF 1210 L (no dots 16-19)	0.039860236584611936	-0.068612570296048	-0.0032414444649809665	-0.008157355910364657	0.042273951077580904	0.04001367901916349	0.004505019879536318	0.009856586896166294	0.0770272370399501	-0.044901598754235404	-0.023493901244893253	0.01577187319326641	-0.011052106304876574	-0.011486293384522964	0.014703212152262175	0.05239982588678442	0.055031001026402515	0.02834752030563735	0.02487187381159983	-0.07402737631208453	0.03345867586063324	-0.04734682614641408	-0.003869567033658851	-0.007899182422409542	-0.08003987330459936	0.023607053079700027	0.022167181683183823	-0.11914592927463849	0.0945762165985391	-0.06569521381117799	-0.03511674768111454	0.05118727249061687	0.06871527674697521	-0.02628087276891909	0.03599263006199427	0.13660604905964718	0.10438611319897916	0.02620343828061436	-0.04204629207626926	-0.11589235591352301	0.10815302596570363
P. caspica hindlimb 66299 R	-0.0786663053789152	-0.03041214882688046	0.011286115349344691	0.028369911626529576	0.001588058819683616	0.04592961998790528	0.03338930196082342	0.010888927471981849	0.05636688659367819	-0.030330139052295077	-0.01643265478491754	-0.001132144649407055	0.005454467565984486	0.012759924470822255	0.009407954972409864	0.04923958834270241	0.05074124236885454	0.03541091967420092	0.013648743897204482	-0.04594997980932456	0.05705343084594181	-0.04615758568650619	-0.021288162398099317	-0.0005135564854268082	-0.0846101243706088	0.022227732094974535	0.030731229638608616	-0.11035830541911296	0.10136448308941845	-0.06848523744048038	-0.035448178803487884	0.05303630242206962	0.07631017567567133	-0.028642874933530647	0.037715793667394686	0.14498675375456926	0.10392338354622767	0.022650678289377307	-0.04660846816303193	-0.11539682281680985	0.10815302596570352
P. caspica hindlimb 66299 2 L	-0.08628357032063846	-0.07272013793552949	-0.039399720110710384	0.015426520286148049	0.0008599674445421736	0.04722331851623315	0.04882314733799513	0.024302194470440172	0.026196949765910884	-0.03579758941877941	-0.015507685514206733	-0.008282829985199539	0.009088580097733393	0.002895437193914982	0.016739654132643188	0.043047450922009255	0.05267180764107702	0.047441228120032104	0.02877299118517039	-0.06294194405101154	0.03839715335125374	-0.030589264805002424	-0.016855752028867806	-0.025689975281158114	-0.0721066177796964	0.023554895485272856	0.02705003776627829	-0.11025159543203908	0.10024144356904137	-0.07287038292517517	-0.024219112161803003	0.047393257993385264	0.07401752003314728	-0.03192132958735654	0.036570385379228146	0.13314345360977647	0.10173070478279235	0.029749196974659414	-0.042099550868607165	-0.11545966672340158	0.10815302596570354
P. caspica hindlimb 66299 3 L	-0.0710584878220682	0.00907379731530187	0.010029307034809129	0.028510982356797894	-0.009053444167193454	0.029437760831859488	0.051382512060838964	-0.011976777307955627	0.04493729124037737	-0.012550842052778805	-0.023336899656363413	-0.0005137195721818489	0.011225195400269297	-0.012095036647971274	0.027308280028988413	0.06945165565913683	0.027675748446958612	0.033595391144799265	0.02072397564685033	-0.0763887026359816	0.05417881005936447	-0.04982770737717669	-0.02151231583318747	-0.02188722063304431	-0.09328519595388818	0.030388145110307473	0.031682521979676075	-0.11826174314614306	0.09294603377447105	-0.06699660421240278	-0.03233481780359169	0.055573642317921695	0.06877338438766256	-0.03240819441601081	0.037702133912285954	0.13411094310541125	0.1051758721491221	0.025729291911616346	-0.04155192003981155	-0.11294244370028296	0.10815302596570359
P. groenlandicus 154 L_1	-0.01944300208649896	-0.002700950164777151	-0.04437387154713078	0.01959000811948524	-0.03274454892380112	0.029427581641764143	0.07764134076108456	0.022695492684951787	0.03423696785841253	-0.050394406406447656	0.0003340166563330013	0.01733499549719635	0.0021141582069016535	-0.010363183938726008	0.02521514012575394	0.03519178270499178	0.04531974919113063	0.03721181506082679	0.037229376776434425	-0.08189109154978376	0.03774359706451228	-0.036213818137864034	-0.02279971238741869	-0.0048175800968836	-0.08150646094052696	0.03563103800071083	0.028332408843842	-0.11251536769180778	0.1036215937289317	-0.0699108938036908	-0.0434687100479113	0.05108073351373679	0.07098035725483329	-0.0267279981707982	0.039245598359300374	0.14052911513123714	0.10250051884593277	0.022239076905542554	-0.04296162463274907	-0.11276291402124132	0.10815302596570353
P. groenlandicus ad-m-961 L	-0.02130353217568065	-0.0011366844824190203	-0.039519239324081495	0.026141478131790987	-0.02200993726193886	0.07781893967164075	0.05870309014892497	0.020760657858169912	0.03924506576729127	-0.025504220489103804	-0.018347007998343635	-0.021464409971321496	-0.006935039652068001	-0.004781824935489932	0.011007180726399923	0.04056382309283846	0.03668647341908489	0.050541698704642216	0.01694666549942185	-0.07249119858724318	0.026309410327446374	-0.057372234217143075	-0.006939597901575632	-0.008320629618536093	-0.08676727360648881	0.013786595967263417	0.03705570056052239	-0.11613063122208825	0.10203381556543253	-0.07143249171831516	-0.034243323245473516	0.058249998503496055	0.07344711769421203	-0.028418926671741295	0.032356693974014486	0.1355566174563856	0.10293917421587598	0.02040915214885592	-0.04080412886404626	-0.11697725819410101	0.10815302596570367
P. hispida-803 L	-0.06695863209281627	0.018617476148985276	0.04982325750505376	0.03834902209186398	0.011412719103531695	0.05947458695854005	0.028602011883042608	-0.018760885544885947	0.05836244971626083	-0.0364622930739741	0.012153396391103308	-0.007743458971157787	-0.012894159841945675	-0.02176157219289316	0.0269469896523289	0.037599463892989404	0.03902038970315669	0.04435686099719521	0.03622639673647279	-0.06795487297806296	0.037786368786957944	-0.03663736761834829	-0.021721475369794546	-0.0008186410915840686	-0.07728501556321976	0.026366744358457733	0.0379530315741229	-0.11935762073382204	0.10169697506255228	-0.06431476160447719	-0.029906394468571476	0.051514377999492426	0.06969756850792007	-0.03299311233644596	0.031818889730734934	0.13354573757015104	0.1018098263496534	0.024955081262586973	-0.04970437109604486	-0.11614820225178002	0.10815302596570356
P. sibirica 38399 R	-0.09700474485773086	0.02024170404397243	0.009411756556412063	0.05748959797695638	0.0165334423923725	0.03001894717202922	0.016255280842383354	0.015564264181041135	0.04149904973728796	-0.02306754148457103	0.0032036256404148616	-0.006402500733893791	0.023600943798791477	-0.019971924411838676	0.000332471807417402	0.028523951309629533	0.060771503642805993	0.03427685170516612	0.0253976158965689	-0.07208307338521688	0.04382913883032196	-0.045100919724039304	-0.01515477758455919	-0.018414460409656885	-0.08817971388571405	0.028301623787981706	0.036210318664341726	-0.11945344772231797	0.09275120609361112	-0.06827736199949258	-0.03399903531179091	0.043030796758940656	0.06979525752547185	-0.028286982682380692	0.031767401174988136	0.1395421193981342	0.09943881916612886	0.019268852496239795	-0.03960732312993695	-0.1162671878559822	0.10815302596570356
P. sibirica 38400 R	-0.11381681320914219	-0.02650196614306239	0.0004152160194881016	0.05624729473640994	0.01657533926967473	0.024163843129271008	0.017014615060226654	0.013839112646989005	0.051568010094307906	-0.020469384549467978	-0.004876729965928899	-0.0039307379268105555	-0.01905526160327714	0.014613112096206998	6.602635893685014e-06	0.03195669863899548	0.04198176034433767	0.040305623488618575	0.036056915818493684	-0.06528399403607696	0.03220991218098658	-0.0375011451802618	-0.014547671616664327	-0.013547747816503405	-0.07851327838835948	0.02991428844202662	0.03187580473391255	-0.11859403511848401	0.09388978838945033	-0.06751360882827354	-0.032584268705306174	0.0645251639656315	0.06663402955346964	-0.03215177486243211	0.03958995586096972	0.1389982639390394	0.10034751022821675	0.022494549407251624	-0.04090598916234363	-0.11007994171249345	0.10815302596570356
P. sibirica 40895 R	-0.06311650940373073	0.011010144974224242	-0.0023631654234212013	0.09349752754930504	0.029586474274155533	0.012895222590226178	0.027768570687904365	0.009527756378110278	0.024933323215588363	-0.02170761582285782	0.008981425352193283	0.00606267558307793	-0.007194373395524055	-0.02965127969810349	-0.00443296675815532	0.04090518545188324	0.04228147055006448	0.03722141536876465	0.016791552923915237	-0.06803256936252486	0.0360918683278765	-0.045899523658450424	-0.005844828838214116	-0.018019135409768378	-0.08124845434757968	0.02468436967085976	0.032003321560075654	-0.11154159423025606	0.1048376612172947	-0.06714254711100498	-0.04083694727255297	0.054530131441860655	0.0782632497370507	-0.031011397199923525	0.04249157437468993	0.13566840538911157	0.10703573074496772	0.02844807513649246	-0.04485391531610029	-0.11530765682801818	0.10815302596570353
P. vitulina 301 91 male R	-0.08554237777045198	-0.020309895674104468	0.011558941312154486	0.017476510010854963	-0.009913387488504094	0.011538181052218606	0.048442583026606034	-0.011083762771131558	0.07950377816594055	-0.013580026654726246	0.012037841516656149	0.005090038355340651	-0.01116634181722024	0.0068813927551551884	0.03564767860621108	0.02854250601266399	0.03742551450051055	0.035262686954791754	0.0347342832239219	-0.05699728147619908	0.03190137324598905	-0.04814552113041058	-0.007245564835154667	-0.02406582851910266	-0.09112704346641438	0.017388373623992554	0.03092225730348636	-0.1205475766889805	0.09909413440369216	-0.07335540680560439	-0.03719466695061733	0.045556766851568696	0.07721626158241086	-0.026711739213238248	0.04073559406155788	0.1353843597051418	0.10216386337204914	0.02321435034794546	-0.0432520537683997	-0.11399543482459285	0.10815302596570356
pach pruncl 55-294 (other) L	0.013330992530075414	-0.07619196515156204	0.033586759851376644	0.014735607722397993	-0.005168638804854533	0.05954725728450307	0.0650194946304618	0.009436844573571163	0.028860212971314095	-0.01734947701260658	-0.003236963626163802	0.0188806185007307	4.068221692477697e-05	-0.009684069422019458	0.0022037777205914334	0.03301350309714342	0.04261663375575388	0.03852807446207452	0.03814054508495869	-0.05218031283923766	0.048026318969914675	-0.03838272888246952	0.0032033264406010915	-0.012894031695878203	-0.09721913353707887	0.03363846417777176	0.040175434157351766	-0.11927337832109058	0.10434486691046405	-0.0633989481872062	-0.03106624552061104	0.053592960967804276	0.06808228166589314	-0.027938594685307256	0.035800992407351725	0.13708758586997188	0.10229483168603415	0.026910873084216677	-0.041792561069105755	-0.11487306292613264	0.10815302596570357
Pahyphoca 64-166 R	0.03766333771714425	-0.07036670382941841	0.013888481928206062	0.046730583584573604	0.024922512771140347	0.050992463884849536	0.018027519232342387	-0.01255098951571898	0.03896154523839769	-0.016005843039843037	-0.011812780156492939	-0.020142434224621523	-0.015595253656143213	-0.008514789928009584	0.03326608504631767	0.02201337211973119	0.04806263658577937	0.055150863850861986	0.021062971672504746	-0.06612049067052371	0.04934263724995072	-0.038114716329772674	-0.012143507454362606	-0.020487828680775658	-0.09068431071778218	0.03760375948104418	0.02429670899802358	-0.10885426403878662	0.09775721704186367	-0.07567825170184464	-0.04150991876597801	0.0542509780913881	0.07157757172852353	-0.03367830062788635	0.03441761246321606	0.13761344433209627	0.1035386958192799	0.02236108158217311	-0.04280939029122191	-0.11563678501577618	0.10815302596570356
Pahyphoca comper 64-158 L	-0.016586756896695726	-0.02740442415236999	0.0035314587715285922	-0.015509047857581358	-0.004913178443100189	0.02539708605327901	0.03514628976724732	0.016370870730131062	0.05508681295580174	-0.022783007811543934	-0.011341506777011848	0.013994796929731036	-0.011330145252028308	-0.020219930551901993	0.006222599060245189	0.04231362851227349	0.06300936751901103	0.0401198207012107	0.03251989392683745	-0.061765319158002985	0.03328330061435459	-0.042122637272487766	-0.0291457835488221	-0.015500751871418264	-0.09101306623778443	0.03347908814231143	0.03655159089141479	-0.12638198314801005	0.09965519372037658	-0.07603204214065211	-0.03143943080351573	0.05746730109682467	0.08066575043840754	-0.038445982259889884	0.037292694996168385	0.1369814346337277	0.10614520173763843	0.022358357346931354	-0.04175471706227472	-0.11681049520827685	0.10815302596570354
Phoca vitulina 1462 R	-0.042128562133994685	-0.014856228836162007	-0.031610348223938614	0.03501116547794876	0.041715633585531674	0.02553185258935705	0.055589379367459335	0.007171781064066837	0.028721412034981623	-0.020166162917295085	0.02408423317183918	0.007091135005925934	-0.0022279704889006796	-0.008978125898572456	0.020189390874398333	0.03358603261422024	0.051067430432835716	0.03356245871221692	0.039435572218049844	-0.07559041550476209	0.05608235523438289	-0.04531662391203308	-0.009092786979683479	-0.0042373930418512645	-0.09114558520587014	0.009111245929104755	0.021172439839747266	-0.11964011542400277	0.09990215762412928	-0.077203868568039	-0.028067532115048553	0.057252677167160954	0.07078581262920351	-0.035688518078024124	0.035127817550572274	0.1394059268136166	0.10365319759594882	0.024312075930277465	-0.04277085075244599	-0.1153878445485991	0.10815302596570356
Phoca vitulina 28587 R	-0.08173989596121606	-0.05407814128592766	-0.008073097346909516	-0.02173271971076695	0.04289914530071129	0.028489297698151644	0.07791779068159144	-0.0015159915500195797	0.046601825831029384	-0.004336145797059992	-1.980188236157948e-06	-0.017449936202818213	-0.008009539617215483	-0.016916030983875743	0.017817556715601163	0.02678298129305414	0.04986490714849191	0.024292111277577657	0.025879100309784936	-0.06051157584847057	0.03920156104824753	-0.060013650018168815	-0.015352180223605818	-0.0029336947065918967	-0.07274524800079399	0.03392603617470821	0.03827127904803157	-0.10858009703968183	0.0963874782959253	-0.07202549143738365	-0.035001427925836076	0.05096827807664612	0.06753799328525831	-0.03365076816244213	0.03934855932102198	0.13658794471740232	0.1055002142367088	0.025464571231515083	-0.040285112615688456	-0.11529305512783068	0.10815302596570359
Seals MS-50 bessarab maybe a R	0.0007270571179195939	-0.05779585133661562	0.020146655010529924	0.04468424175908876	0.0031885262518868557	0.06419810727353908	0.0504146301112848	-0.026120413006564827	0.05664620493033996	-0.02922795399546061	0.01868543367765109	-0.005105853012043587	0.010412225108931972	0.0001410530104129842	0.004091182013046275	0.026822645159879213	0.05957454889993927	0.037032375074617534	0.0052984896878253	-0.07432314450919504	0.03993046391555788	-0.03716915563846594	-0.022012388934431346	-0.0013486705879294653	-0.09013028914591298	0.02528246345129962	0.032495293966726874	-0.1200149365587125	0.09856178539288082	-0.07347180192938466	-0.03041299245146482	0.05312247304819587	0.0738550419514645	-0.026313385400363404	0.04130721952600115	0.13153275185599328	0.10493126461960114	0.026003765828894694	-0.040570842064576076	-0.11065738207881227	0.10815302596570359
