# Supplementary material for: A new seal from the Late Miocene of the Eastern Paratethys highlights the past regional diversity of true seals (Phocidae)
Source: Swiss J Palaeontol. 2025 Jun 12;144(1):28. doi: 10.1186/s13358-025-00372-7 (PMC12162803; doi:10.1186/s13358-025-00372-7)
Supplement: Supplementary file 9 — Additional file 9 [file 13358_2025_372_MOESM9_ESM.csv]

Sample_name	PC 1	PC 2	PC 3	PC 4	PC 5	PC 6	PC 7	PC 8	PC 9	PC 10	PC 11	PC 12	PC 13	PC 14	PC 15	PC 16	PC 17	PC 18	PC 19	PC 20	PC 21	PC 22	PC 23	PC 24	PC 25	PC 26	PC 27	PC 28	PC 29	PC 30
64-140 R	0.07453317030156037	-0.08849109899607885	0.022904114435600413	0.02307416896174761	0.04941391776924412	-0.015416866407671287	0.036784136229405115	-0.0019503406644858223	-0.0035408465239857093	-4.999819090786405e-05	0.018210850658440622	0.02413400257272221	0.006130458948547163	0.008207978320178163	0.06084819851813647	0.008678249433308685	0.01154547728551475	0.0673183494968908	0.011347788192455976	-0.023094942504546526	0.06255664372425936	-0.08904393628634391	-0.03461881234764445	-0.08784321339185108	0.024763219137950765	-0.054313898610759304	-0.10178766388321384	-0.0952935776004443	-0.008889302628231227	-0.10421431573678927
C. cristata f 1134 R	0.06879593568816847	0.09704981374332411	-0.008806943120293002	-0.007611866788881955	0.03361529642530265	0.01630790789619379	0.005610579067107109	-0.01074150362907738	0.04311612899469919	0.004148812055821542	-0.004941858646017636	0.03925460061441921	0.009439551907461263	0.031328441908991464	0.07255541581235389	0.008222816339442014	0.02191922218137058	0.0636730507476817	-0.010367233887232687	-0.01987867972094462	0.06092781394280779	-0.07937706289955404	-0.02838949501282792	-0.08904966082163566	0.020492803577323748	-0.05366729492608402	-0.09740802882369369	-0.10044115779163476	-0.010946036820948508	-0.1042143157367892
C. cristata male 1265 R	0.0037503209687660966	0.07472513274752152	0.021757002721703715	0.028975631079456984	0.07540466444335281	-0.01351494305660915	0.004260874474067054	-0.03324427375855972	-0.00439955746377764	0.002381938138869541	0.015120111060704128	0.022075156557388773	0.0031536734878237493	0.0030348161011885637	0.08551544816893013	0.0069980104932127925	0.0045419680529057566	0.043294057629661736	-0.00029400164352263655	-0.016358879647411523	0.07058940483886435	-0.07605761326591373	-0.031783070931846236	-0.10086970957647798	0.031009382569758607	-0.054564057781866834	-0.10729779314624453	-0.10335654672665053	-0.013511325363957606	-0.10421431573678917
C. Maeotica 64-455 L	0.06592970644523549	-0.02774676790866737	-0.03325430683398619	-0.0020188688873956917	0.020346017600259413	-0.032211703114981186	0.014147509719907074	-0.011760341593030358	0.014410038923813671	0.020701761112838536	-0.0014287627116294568	0.04974123448767279	0.016826193308762852	-0.0021441420204132942	0.10403633088062732	0.020669197224611364	0.027724449313894325	0.054138372116014785	-0.0050085057662602565	-0.03422457845211348	0.06957421531896757	-0.08087353165180308	-0.03968354788171396	-0.09446591980688357	0.026736826440720375	-0.051237807790243145	-0.10248471965532081	-0.0942838398827324	-0.0167551107168879	-0.10421431573678927
C. Maeotica Femur 1	0.08943020820428954	0.038357284855145224	-0.021182417342966033	-0.020025471650034224	0.018083505641445494	-0.0006024025728710858	-0.005769945845190534	-0.022465104048500373	0.014795974288785069	0.007042784003919824	0.023310888199739747	0.06843062909509237	0.014424772885686762	0.0009114114918974299	0.08271328021308925	0.022755002827945604	0.008968023625440698	0.06197255495342557	0.012235135038996425	-0.009154732893720194	0.060830623658521155	-0.08116098755164364	-0.02214851254887839	-0.08521080773583463	0.033413399359605855	-0.059283334687950766	-0.11077650491779457	-0.09461990290004368	-0.01268573753078913	-0.10421431573678926
Copy of Phoca vindobonensis Nexing R	0.10155899345094122	-0.008765811848208405	-0.048636371790748624	-0.017499640074117383	-0.017352699394738658	-0.02680126780024549	0.011230809802654382	0.009374828372945183	0.016363335357795217	-0.025147834735689753	0.00717134806292169	0.02040448993207237	-0.0025797489868635004	0.025011065033332926	0.09044932510122192	0.013390347552656685	0.0038661927252372913	0.049552486779444	-0.0011761896529081974	-0.010843189264970592	0.059164706381649015	-0.07664702949056587	-0.042684319753640974	-0.09477310408776138	0.03460331366456544	-0.06102709039197663	-0.10261184576452805	-0.09710378681675669	-0.012303178028493383	-0.10421431573678926
E. barbatus 958 L	0.05638617412719421	0.037023847228305345	-0.006987689798917972	0.004093965527828244	0.026486730475750474	-0.048938085405182886	0.01963530369979284	-0.021120877572032758	0.03574399373773152	0.01493328062141195	0.019423822344536906	0.021801900586796152	0.0034601054441852908	0.009666360342792658	0.10764789607095016	0.019461546426205678	0.01302708272976641	0.07599854711988327	0.013713211812579347	-0.00822327544864855	0.07254065736902392	-0.0745981105062633	-0.035550596045044534	-0.08680267951499003	0.02783628184001571	-0.05044274627660807	-0.10054928443209378	-0.10103163161365716	-0.004867614337915497	-0.10421431573678924
Erignathus barbatus 1950 R	0.08903548239527756	0.04246521760341257	-0.020966515723849256	0.022367361319947418	0.035033930711362925	-0.04177882264417053	0.04955484664677254	-0.033708728791613185	0.04769115308965686	0.013677209452128847	-0.01894899969175027	0.03703041892601373	0.008249306652132776	0.004355620325714956	0.07756010565353891	0.010969111512439046	-0.00949508187498048	0.05033621904237653	0.0004005721152929541	-0.018380509290572944	0.06372822029526767	-0.07714789489334348	-0.029764804946713547	-0.0944298853166578	0.02998275139798533	-0.05255551142393353	-0.10336913844177656	-0.08727585717911406	-0.008085362415217278	-0.1042143157367893
Erignathus barbatus 7556 R	0.07303324961332311	0.017925782729459827	0.0026253533606805657	-0.0012618209231368138	0.05695960636364674	-0.05907851948589403	0.04638934408110605	0.013366598751996469	0.03601716382713255	0.036358462152571415	0.01103689858833029	0.02707568220010611	0.0019840427014169715	-0.001286637333653213	0.07579862401351072	0.017348485447742912	0.014845887335533665	0.06550874883546146	-0.008616505976946357	-0.012586637557687547	0.05141574592304274	-0.07253438075445828	-0.031148606327673183	-0.08904912096767954	0.032549191307696804	-0.05963324075606881	-0.10650100179564072	-0.10201878018552654	-0.016925548039630468	-0.10421431573678921
Gritsev L	0.09955261929628215	-0.010440219997284506	-0.02691595089246153	-0.024884918827804033	0.036182793840653815	0.02016084473749879	0.061444851145783165	-0.001585091279863001	-0.0016071727216586881	0.017632570936780806	0.012675560788898678	0.020692911694342585	0.013916088248060898	0.00582776973277898	0.10535463528236697	0.0042808624117929815	0.0029448367883999488	0.053566472635721715	-0.00425162183979386	-0.021106975909327055	0.06547753943156623	-0.06609532203567721	-0.02156151496502046	-0.08298434691320726	0.025446517193436744	-0.05806306823877208	-0.10244834478223669	-0.09691016779022121	-0.009836538682923343	-0.10421431573678926
Hulbocica 144.67 R	0.10422842458803533	-0.024627929912877627	0.0055950842449933105	-0.007645621673103793	0.046578112511384565	-0.04841657512897453	0.01755692178191908	-0.04803440279225517	0.011311225263455984	-0.006991165468424367	0.013892632225273017	0.050328521864020405	0.015767790524551933	0.0024382974032823926	0.078941917035417	0.02286173795963717	0.012109404134042434	0.05194154143384776	-0.0036307596158435436	-0.012614278722871247	0.058816179095476026	-0.06211606859224464	-0.037925173930995405	-0.09031595202311171	0.015453853991810217	-0.062381764214871724	-0.09993302141627995	-0.09866316469913136	-0.0086304033213176	-0.10421431573678927
Hulbocica pach. 144-132 L	0.052461398347503074	-0.051233788649274636	0.0059126344769186295	-0.02867479503297153	0.028336706073591872	-0.028008028922988037	0.0021941929327898846	-0.03441189765497782	0.024367053136516888	0.03792523933554335	-0.0024482321064617507	0.03882706294696149	0.012143443200046317	0.028840909034539824	0.08663376861450443	0.005519006702426877	0.006399347170587447	0.06029831355364373	0.0011895785651959319	-0.03299628891494756	0.059310196592875494	-0.07446822951825857	-0.03321609058612163	-0.09450317135431152	0.0335207870255662	-0.06231652633740159	-0.10985688848491315	-0.10212195509600247	-0.004048895095176689	-0.10421431573678926
Hulbocica pach. 144-133 R	0.0844850883845675	-0.0425485607614583	-0.045761794158937434	-0.050948003733724365	0.02343601203371845	-0.04352222470405343	0.008346607014073026	-0.04001095920854296	0.02442414324321466	0.015717139853361754	0.017583612534756578	0.03726332409587875	-0.008601545547047978	-0.003026596953129644	0.08369321330883574	-0.004579329103366343	0.00929598880966205	0.051031287718552976	0.0043385919848360766	-0.01696831643296599	0.05766251980401114	-0.08121091151419425	-0.020659752413720936	-0.09521604317942783	0.029626744329778815	-0.05251245978383184	-0.09216090143273142	-0.10179299665317981	-0.012391616797320204	-0.10421431573678927
Hulbocica pach. 144-134 R	0.05426637844993365	-0.028824588970597503	-0.0484668623546796	-0.014601319474038275	0.06333201100037666	0.004531123046860555	0.0049771408645364265	-0.010243046288367561	0.05959725768643945	0.014115016074270393	0.02557416931394057	0.02458148720932187	-0.01604632310687716	-0.0018493467746200296	0.08760803703661937	0.0035685031201300663	0.018202158813596415	0.05501259446518818	0.006791551164404365	-0.01796202278569839	0.0652251006059699	-0.07379682109998327	-0.03469764677781174	-0.09707945814114234	0.0192385389622736	-0.06198019096499102	-0.109729162793664	-0.09267113741772881	-0.01020809274608147	-0.10421431573678923
Monachopsis 64-256 L	0.01121202641315966	-0.004561381602909587	-0.07468808852296462	-0.04963334383487409	0.03830285201086587	-0.028943198300127537	0.04988444027026555	0.002850181674441954	0.02421241554992506	0.0126766477998391	0.027337067286151526	0.06002686889446473	0.011447989910233963	0.01532959158663209	0.06347528090333662	0.008979151330507027	0.0032693227038573455	0.058159708070905494	0.0005016485237555532	-0.01733981110718511	0.07906628343937705	-0.06917612626669196	-0.03646789901588535	-0.09536980593805756	0.02829448449652395	-0.0525211905631372	-0.10433260893770832	-0.10092308632549288	-0.010372866793565107	-0.10421431573678923
Monachopsis FFM 10246 L	0.017837759587692792	0.025333213162878315	-0.06569427997002124	-0.03687069665357393	0.05578562332703574	-0.028932678336059274	0.036359239308903245	-0.006062719959648348	0.02147460294651391	-0.002447030354449906	0.02398985454935043	0.02869138686324127	0.02679447589418721	0.006010151269128263	0.09364975437413195	0.023552629639283236	0.007164265987638967	0.055366737452158435	0.00041003546723839684	-0.020175425435352296	0.045939809313292806	-0.0850985242566495	-0.02950323999347148	-0.101403435225577	0.021793021599808796	-0.05127274776974407	-0.10731877803786152	-0.09943160852739383	-0.00561823774433922	-0.10421431573678926
Monachopsis FFM 10246 R	0.01742920343188159	0.03267736253824821	-0.08525280158762136	-0.024602998068883906	0.05302165686887764	-0.053143876860944135	0.019827640834536947	-0.02951405750593598	0.029158840552093907	-0.01308516844792873	-0.004179852087483116	0.012603594442433724	0.014973941842049296	0.004839030996247256	0.077279833434146	0.017459777707977388	0.011809205987158948	0.05663998122831525	0.008678645112980714	-0.031273006293607575	0.06964850643177198	-0.07947722214820616	-0.02645813735774334	-0.07943925727712961	0.027033373389140698	-0.06435898636668856	-0.10448290131245096	-0.10027563471063501	-0.01287270241952023	-0.10421431573678924
Monachopsis OF1005 64 255 R	0.008954051549255049	0.03257306781961336	-0.037537118301330455	-0.007641434193380453	0.04557659088317863	-0.06179719027339009	0.046466379465346944	-0.018687865414672634	-0.002913777805459379	0.014623107603403292	0.011177936375691637	0.050139016514582725	-0.009572737126796821	0.023030810242082016	0.09417141056255218	0.0015463675899295738	0.023204811297476348	0.05404394336281403	-0.00903661418409446	-0.009367601374723384	0.06631452250255628	-0.08793896477314456	-0.0275732804750522	-0.08967293760046956	0.023969332198465768	-0.0634348768007346	-0.10543693707678958	-0.0936093084504577	-0.007105683656433798	-0.10421431573678926
Monachopsis OF1007 64 412 R	0.015791538197870214	0.02154895019646	-0.05671453085902586	-0.0013226845944625254	0.08693059897893955	-0.023517375425525483	0.0260142114195318	-0.022907616133528867	0.013687338243096068	0.0019404148014815024	0.0008360296846330328	0.05084121066016548	0.015216533166239318	0.01685804994042455	0.09617429436458733	-0.013210303502507646	0.007395805848701295	0.07022427358596975	0.014305389025077237	-0.01727294309917289	0.05158883367399831	-0.07100851317378298	-0.04109763245289298	-0.08944934453733612	0.029207204552463666	-0.056885842603593445	-0.10094541690923736	-0.09542693917633158	-0.01511501945594713	-0.10421431573678931
OF 1210 L (no dots 16-19)	0.015673530355908072	-0.06990317794752615	-0.004645419611445614	0.03598965223184271	0.06548660626579142	-0.043531977259950005	0.011978206030728002	0.008888929166391002	0.0477671073725027	-0.021889778262124696	0.016455585400665586	0.05645815683556293	0.004251822673767683	0.01672049485731804	0.0958195453513353	0.008001875927694174	0.010142859095533835	0.04563780308582796	-0.0027551206857933004	-0.022309121646102024	0.061310705115444314	-0.07257080547677036	-0.022780236195752656	-0.08317138522805234	0.030105092659415234	-0.05188151409413927	-0.104972828930341	-0.09994907323436011	-0.00891141796109734	-0.10421431573678924
P. groenlandicus 154 L_1	0.007781008405500445	-0.003918096506433266	0.04175615454573576	-0.07696567261720941	0.030828932864436283	-0.03147474242358744	0.040814637036725845	-0.029195074495214697	0.022438718385739055	-0.030619710098700847	-0.0022710530753422623	0.03439002851770458	-0.003732249884594682	0.0033139940151562484	0.08737484300187609	0.0071202068922736166	0.016957107175855676	0.07450435519175647	-0.004351962553971262	-0.021875402159525263	0.06317786789958173	-0.0709787479818085	-0.026876395549209578	-0.09576706456940418	0.029468639706685316	-0.05320230562265038	-0.10896173359421228	-0.0945601868880565	-0.011964341529319222	-0.10421431573678927
P. groenlandicus ad-m-961 L	0.007442203591248253	-0.002759669822551103	0.032684805919477054	-0.07575913060405491	0.07636065529145594	-0.009922069015351587	0.03886687203560229	-0.0031972188689558326	0.029834054204837576	0.013810232882111714	-0.01497216151690002	0.04555062499478387	-0.0026464049056278277	0.010640824644346993	0.0916907482766547	0.025337773687478048	0.0080831491489885	0.0401744162447618	0.014019573169641808	-0.013581116791709912	0.062321611948680855	-0.08248072782112043	-0.037911883796606795	-0.08614876562756461	0.027257370365291498	-0.05787445011724003	-0.09959440902735597	-0.09927140386323619	-0.010669954518909692	-0.10421431573678927
P. hispida-803 L	0.06468470557110573	0.06120525764711629	-0.017722464145309313	-0.04352558661062224	0.07491591090234845	-0.03382050192704392	-0.015143752989649123	0.014176885847292785	0.011354238916804808	0.0027936405898569983	0.01237149216384232	0.04029508739330596	0.0046366740277374585	-0.014743424869708827	0.08260174546967626	0.004295912741602931	0.007733340681064724	0.060288506345599305	-0.010354273321543907	-0.025001863317985165	0.06301036548138722	-0.07586442009424416	-0.037539980151561965	-0.08621410742163829	0.033628635533662424	-0.05785667098119922	-0.09905206895708046	-0.09405205138086517	-0.0027363570875786345	-0.1042143157367893
P. vitulina 301 91 male R	0.08534508541388636	0.027989902867158245	0.029019994828947397	-0.05327199590974911	0.027736123249996927	-0.06495059669877525	0.0014415108340511615	0.008084217263084309	0.026095616383528315	0.012484898853450395	0.01251810166505194	0.0249528404204647	0.03281118688299979	0.01390549837752783	0.08394342861280618	-0.01147231660162058	0.013751161875711793	0.045066689010889054	0.009452728096874773	-0.013594001351093576	0.0657295584432129	-0.076302863090153	-0.030496371539773737	-0.08873671966904002	0.020905913142102463	-0.05367190958879908	-0.10822002407195658	-0.09470436878954391	-0.012272145151393077	-0.10421431573678928
pach pruncl 55-294 (other) L	0.05401740107109243	-0.05218041589725608	-0.034607746833870225	-0.025354208520855147	0.056295153971570616	-0.004728992074963384	0.03401778451293431	-0.04516910433247762	0.03955955914704824	0.0013877750172420823	0.006498433485786277	0.02719482333716857	0.028885036399929467	-0.0001089665448680173	0.08320855160075132	0.00027915782315104595	0.023789117822585665	0.05166401387347208	-0.01154669925134392	-0.002875502426991732	0.0646939447595019	-0.0827818221721554	-0.03922569221969599	-0.08422336706576547	0.035612159567490295	-0.05451068850414154	-0.10640257521945032	-0.09900237603026327	-0.008368870229179136	-0.10421431573678924
Pahyphoca 64-166 R	0.02459599327119094	-0.06980027448129536	-0.044801976535365745	-0.012746145571672099	0.07012398264936268	-0.028251435634346123	-0.008637067354305729	0.008488456014022448	0.012481654668147605	0.009942337550478783	-0.028636639249121014	0.03031684227873739	0.020749871417232127	0.008654834691131003	0.08491163962070633	0.016404823204437438	0.013093317436427533	0.06570031976424602	0.0005894161848221946	-0.003233362075216439	0.06885117128574256	-0.07315073506939611	-0.02160753035752499	-0.10088356294422418	0.027410167091331195	-0.05879594490767779	-0.10104121910187383	-0.09603323729919941	-0.00973309888408045	-0.10421431573678924
Pahyphoca comper 64-158 L	0.03553474126956846	-0.009518912479960812	0.018120875112450682	-0.009743378254710819	0.029689378125722463	-0.02480064049325907	0.02932694790128722	-0.006366209259500856	0.04471972130980178	-0.0032199149536518592	0.01220209325584206	0.0485289691046396	0.023017046789495954	-0.0044015103500036415	0.09839450831749416	0.00019535021557151588	-0.008589628604187563	0.06773600191821134	-0.005990603689182323	-0.01745832903130223	0.06952202365436433	-0.08907151448101826	-0.032855666291745085	-0.0953517534422019	0.022910158048144964	-0.06660465474573701	-0.10066347296812549	-0.10171723531356539	-0.012503522707465563	-0.10421431573678921
Phoca viennensis a Nussdorf SK173 R	0.08987360051146151	-0.0009777261592831543	-0.05140962500324389	-0.009105464704469664	0.02237986240416437	-0.026921718770203384	0.017901291142601375	-0.004966989561948819	0.01114081582090851	0.0027931375120126964	-0.030083447191680254	0.04730683695433099	-0.006795006666908465	-0.008951713314703218	0.08566679455534204	-0.000924983902638437	0.004656673081750433	0.05879862230418663	0.0010056086343023726	-0.014208603827035688	0.061489294791546426	-0.07930415115876857	-0.03541399800968882	-0.08570123495509333	0.019135698538958995	-0.051474693897117216	-0.11281596224112392	-0.10571016207300002	-0.008502340241708782	-0.1042143157367892
Pontophoca Femur 1713.10_1_merged_merged	-0.13945957459758168	-0.010912483484956242	-0.0139763991358407	-0.00176821389745839	-0.020869967338983747	-0.01845563915154476	0.007109089618779346	-0.013458303976202894	0.020056730375451384	0.020296668556356007	0.007411920236134045	0.030414653697461567	0.00989994006753811	-0.002746708045602883	0.08038167339733787	0.00811694867032593	0.006332338069992061	0.0548552896276652	-0.0017887865761481159	-0.01411188329319828	0.0566766004619122	-0.07253483883581531	-0.033608049058358944	-0.08440851199672295	0.024329417936797132	-0.05621226337913431	-0.1018592779806542	-0.0951167391366118	-0.010089923906369404	-0.10421431573678928
Seals MS-50 bessarab maybe a R	0.04811765433494858	-0.04105377117895648	-0.029554533366801167	-0.04647889689172646	0.0743457992337622	-0.03483400209782617	-0.011172784206178961	-0.028927879116709833	0.017881810407418677	0.01579532015747991	0.016637947026054103	0.027570496428226288	0.00034495727207800586	0.022479927206669723	0.09015423154127286	0.017541157732516036	-0.012029316565348211	0.06440053702693294	-0.01460928118980312	-0.014274373350766815	0.06453168337485637	-0.08169897953705971	-0.034243506480265404	-0.08240815842286844	0.022203163021622133	-0.05095950165504157	-0.10663738322235364	-0.09470512839315781	-0.015169662646655188	-0.10421431573678926
