# Supplementary material for: A new seal from the Late Miocene of the Eastern Paratethys highlights the past regional diversity of true seals (Phocidae)
Source: Swiss J Palaeontol. 2025 Jun 12;144(1):28. doi: 10.1186/s13358-025-00372-7 (PMC12162803; doi:10.1186/s13358-025-00372-7)
Supplement: Supplementary file 10 — Additional file 10 [file 13358_2025_372_MOESM10_ESM.csv]

Sample_name	PC 1	PC 2	PC 3	PC 4	PC 5	PC 6	PC 7	PC 8	PC 9	PC 10	PC 11	PC 12	PC 13	PC 14	PC 15	PC 16	PC 17	PC 18	PC 19	PC 20	PC 21	PC 22	PC 23	PC 24	PC 25	PC 26	PC 27	PC 28	PC 29	PC 30	PC 31	PC 32	PC 33	PC 34	PC 35
C. cristata female 1134_merged	0.03570339886733044	-0.02654532162874618	0.02702838297424089	-0.010666733389225995	0.0072673739781657825	-0.04053684768352053	-0.015521505226943372	-0.010573512699783029	-0.0022902081105927235	0.0147365741956381	0.035125776251820444	-0.01745287561596058	0.00988152239095718	0.006182205326942021	-0.03031580958819185	0.025906081195750424	0.0037209881106274496	-0.01801990463353443	-0.03033746987871278	0.012265541493821776	0.05966606345260449	-0.0633140664924739	0.020806770871722037	0.015262766322676796	-0.0818418782410796	0.01667357431658004	0.01741075375737717	0.03279134307396723	0.006444498868800194	0.006353231555401359	-0.01253818865187399	-0.03403576288199684	0.09883434632202191	-0.0656384175644159	-0.03797944875230112
C. cristata male-1265 R_merged	0.048336440030580075	-0.06816676514903362	0.011198999098499317	0.01790389639762384	0.044834010676722894	0.020111584685171314	0.006241428297570494	0.0004498966794545237	0.02805920751423312	0.009678144014948006	0.023652974684055972	-0.029193353340901895	0.014230433242817664	0.00743007531185188	-0.014434304047092736	0.02923531033618941	0.012197408913728185	0.0017603826352575191	-0.021433183789926185	0.02003738138346778	0.059120872989831465	-0.05529482281693234	0.012980721761249484	0.018875852511616224	-0.07095257803125328	0.010517560926171723	0.002124628389983541	0.02980779650098281	0.0006861367303057143	0.010218672831959257	-0.02296407942368828	-0.03123921608770868	0.09270265161284914	-0.06328923026961147	-0.03797944875230118
C. maeotica humerus 64-530_merged	0.04308535855329816	0.04994195554344686	0.027790542056874194	0.00010871913726312516	-0.018400304900463862	-0.02914754515852203	-0.004039373329815194	0.001421052606552779	-0.020000940242749305	0.007240110000131498	0.03869503241346394	-0.03194525423632895	0.009304453554204001	0.02384825029163828	-0.029945811359900296	0.04156145513570196	0.029096967445539603	-0.007052672771290548	-0.012447740404991409	0.003030796807867935	0.061912484689761044	-0.057847958237110676	0.010476599986845136	0.0315050252397532	-0.07159555956941041	0.016833733368118785	0.005058125062849174	0.030133114862301368	0.0026465111074554424	0.01163568953439082	-0.017716477837040317	-0.032052578838064026	0.09091844596332675	-0.06178886324986209	-0.037979448752301186
Cryptophoca maeotica humerus nordman (4)_merged	0.006164222437304214	0.038497859841369275	0.0626262173583317	-0.018726709389932504	0.010677531537450165	0.018058640883662328	-0.020021351412680192	0.013682385732704937	-0.0007050861816588047	-0.003821573850157966	0.02114815735521447	-0.02701678240801132	0.009664299631621638	-0.016991381863379795	-0.04142006099783464	0.03941306513439685	-0.0050773247431662024	-0.009386078383386311	-0.006157136150556007	0.01323633419538158	0.05703992993990427	-0.06816487365089174	0.013907593592202398	0.02267268975911403	-0.07287640010833271	0.018029071178155623	0.005002700121064284	0.03299270966207229	-0.0013790438734156898	0.0027186118144441277	-0.021123177621650367	-0.03559839093553656	0.09634792860934069	-0.05897384259752789	-0.0379794487523012
D. emryi holotype R_merged	0.013489536315438503	0.004418112194776272	0.07743948366658625	-0.04756667923714712	0.0011956566602210612	0.004071658507751975	-0.011034799517678556	-0.006292863412182761	-0.013263716982141517	-0.004614458693529568	0.022130348219774613	-0.025257695224376753	-0.002532587459157936	0.0022907896666885465	-0.031430588970261776	0.03061006797539069	0.012517879855265056	-0.013962553329886974	-0.010824766781792063	0.03165119626311639	0.053326261662134236	-0.06560452431815547	0.0012562765186959735	0.01890106408706882	-0.07931922724732163	0.003968324512308308	0.011009452411814436	0.030963652011410617	0.009054350565856273	0.01103991119177777	-0.017814030268087654	-0.02515142586529335	0.08990179073624521	-0.06580067628678891	-0.037979448752301186
E. barbatus 958 R_merged	-0.0095558624767193	-0.018157087935214384	0.02753284575012395	0.031752120339233025	-0.0741615958417368	0.008569243203540716	-0.013789599704878	0.007989837762000794	-0.017882909795734096	-0.0017664860838554524	0.0020076065589705577	-0.016085629595102888	0.0006035578826297151	0.0149329550205337	-0.038501784107063855	0.023473829148802465	0.0029279045410880813	0.0060166534623233665	-0.018504435350638462	0.029166717961175277	0.057450569551855846	-0.054413548174376956	0.01401950148585202	0.02468385160189682	-0.07802489605917044	0.019563097608476045	0.005136520746213041	0.029960348279871377	0.0034833896272479206	0.012507455430704091	-0.017901970940770177	-0.03137111439497785	0.09892620829880978	-0.06336847147941314	-0.037979448752301144
Erignathus barbatus 1950_merged	-0.0029270114402177257	-0.008110941103953467	0.03737894358118539	0.01668125708135569	-0.08580883418782975	-0.0004932557943643277	0.010109501781822482	-0.015724548644359137	0.008353772663192751	-0.012303314123371227	0.01792432812175857	-0.027248289750196542	0.007454571797345916	0.0038370746016715743	-0.011754620232028142	0.03329366538335671	0.0028903073284727763	-0.027115310594916123	-0.01799997603413148	0.011627507066763614	0.06423477929575759	-0.06155667709882307	0.011936332530526454	0.017862250626705503	-0.0704868263419777	0.013350536074764099	0.013257269309335622	0.0329696723839753	-0.005412688326153814	0.005706169055695578	-0.021813281541032032	-0.028145327916855752	0.09103935537657734	-0.06450124599032032	-0.03797944875230115
Halichoerus grypus 31589_merged	-0.051744184540975936	-0.010429910007557896	0.0025263828571303873	-0.012605958556203077	-0.012598951564797005	-0.05318493035605345	-0.014123913319688314	0.01958906252466029	0.019683022372360012	-0.023195421373193203	0.02587877208750761	-0.046709998900646414	-0.0036998987363162815	-0.001165679984320781	-0.020116450612578187	0.04150595199291089	0.004759960777462242	-0.012482307109722075	-0.013789836791259221	0.014639674132346195	0.05218537592104367	-0.05537112852869388	0.007400577176207291	0.02184596058170488	-0.07677561062397831	0.016821806783722502	0.012403665877525644	0.0288314513782081	0.007265579298076724	0.015489489084794911	-0.02411760002139801	-0.02903951403931752	0.09971728554409805	-0.060517637513819944	-0.037979448752301186
Halichoerus grypus male 31588 L_merged	-0.02960554614591874	-0.013639800855033671	0.02870426611571255	-0.021663831026783566	0.00860630655231539	-0.04941017750978096	-0.01186642171387569	0.014626506891804652	0.026219712587642267	-0.004483860538789564	0.004485216762182631	-0.023911276002064618	-0.009658843159217188	0.015457318070841596	-0.03690807789633387	0.03209397204356402	0.0029100158118465736	-0.018318310375180856	-0.011480895064580648	0.023310131111349244	0.07494952860141738	-0.05933209454104308	0.010236907073549018	0.03327428587239109	-0.07433408706116033	0.011851542102408985	0.0021626751918778627	0.028619630702535485	-0.0015625876798044409	0.004700942578745929	-0.015270050005660778	-0.03153716176707165	0.09398843045744734	-0.06809761499855528	-0.03797944875230118
Halichoerus grypus-1485_merged	-0.055978379019038786	-0.0006766285846222831	-0.014707762386235973	-0.02799196357790301	0.00997991694940025	-0.0012529462618046678	-0.008419939299876366	-0.0010234365745896454	0.006169690618480441	-0.006499202893059061	0.013022211747279612	-0.01821051974652641	0.01173526815569518	0.028972057130734797	-0.0257847627380312	0.04554071091411198	0.008601897264737911	-0.013485844023020823	-0.022082393706954855	0.028046900441075988	0.05120004470686509	-0.07863055870334168	0.012267878371132716	0.02786097215078001	-0.07687221232590553	0.01663794144891729	0.013202299353816666	0.03743900345152339	-0.006244020395043752	0.014081653783208855	-0.018146872471447313	-0.031939534459472875	0.0943382305831918	-0.06097462779281043	-0.037979448752301095
Hulbocica 2 Humerus 144.219_merged	0.00695877247931071	0.026969493635377977	0.033237680870644035	-0.0011511900324951993	-0.0013126794672050266	0.011390058441693706	-0.01467950130928263	0.010781986838152437	0.004483177284743395	-0.000908200585410124	0.05045596050515431	-0.03237867726781311	-0.0033030226904933353	-0.00027421089405429733	-0.019464920587919713	0.02018428909164714	-0.00724934482769713	-0.005570790787130993	-0.01798480424852344	0.017998595189818643	0.07243575075325485	-0.06787955128321338	0.01479285628723846	0.03320285747379738	-0.0789010352402372	0.020380760223446225	0.009702862392653432	0.037482605314236174	7.459418801751971e-05	0.018400038665017753	-0.020371868222465686	-0.026959678871047752	0.0943500881305808	-0.06815818217382669	-0.03797944875230118
Hulbocica 3 Humerus 7_merged	0.0165340270630507	0.034844462628853656	0.04599428953136584	0.0033712103659762336	0.0016006308622892795	0.007551664567726134	-0.021764426581233374	0.0025407489049650137	0.00731240108349191	0.010052496736187737	0.025194182830656987	-0.03332711085346641	0.0009451031399170732	0.021826577132130678	-0.011163687354252445	0.03179907973598715	0.014613715364500955	-0.01027772605716631	-0.013021036701480942	0.02253633486353793	0.06292269847403369	-0.05912321837555715	-0.007857184552739808	0.020185066571246114	-0.08615977737316753	0.022168591108335425	0.011834042425402544	0.03210972613533306	-0.0032714917319365	0.003062623086305397	-0.02194550080348568	-0.03171721230153591	0.10147635633663721	-0.06597754330440894	-0.0379794487523012
kakhovka reservoir ZKM 4950(16) L_merged	0.04861073420575806	-0.0013873178160699535	-0.013354216722462576	-0.03702439835897766	-0.009517756243272266	-0.020573036423303485	-0.03835766884130644	-0.011869778577725866	-0.01631582031463868	-0.017800563247805712	0.0036100007358491697	-0.037318903163608794	0.02368982297233733	-0.008964572537569777	-0.0033577121828317824	0.025625292855332882	0.016468826691879844	-0.008610833193886372	-0.006892969781763476	0.022265836784941824	0.05985433241767615	-0.06792955107727658	0.014961710901211683	0.026525394414725543	-0.07568984295431294	0.01853877003550414	0.005810574027089705	0.028039976583256607	-0.0004878134621635829	0.010604957270284921	-0.017336463038499627	-0.033041379632593224	0.09641977511010412	-0.06918155128339976	-0.03797944875230115
M. pontica 64-257 R_merged	0.03631649644990299	0.06082199042294505	-0.008183034213970182	0.009876806764962762	-0.005223249700008172	-0.011972144230443835	-0.006470064338071978	-0.025905227174390498	0.00984334071069941	1.780477582497053e-05	0.0032299450649391414	0.0004171303908686943	-0.013904837241834856	-0.012527135762692663	-0.019548725255575397	0.04056314974578038	0.01073944641425848	-0.008258270874795807	-0.030422953364053658	0.013573881178007226	0.06583087187233894	-0.06653885912970971	0.002493337496076676	0.026813334592480198	-0.07937925857899672	0.010331737890366947	0.006419957353275545	0.030512235295826324	0.00391571282087251	0.013493069795246778	-0.0218777488175259	-0.033519582868699015	0.09642784502104797	-0.06342564889450934	-0.037979448752301165
MCFFM V-150_1_merged	0.03385613126199832	-0.01165080258882603	0.016534689929328727	-0.019238831114684236	-0.027339093829642912	0.032259962234321996	0.010953561005917913	-0.010221197182915406	0.008368385239487203	-0.010192782717749467	0.03483768181229617	-0.03894075425968221	0.010664483436112131	0.004927747363269121	-0.022432091864387316	0.0331790821893496	0.009311285303650685	-0.02519201052621505	-0.02015803578640334	0.02814569259271167	0.063853344473052	-0.06043652633557857	0.0053236148785248604	0.0398828195738764	-0.07078524373129244	0.0102243047997036	0.009743936709057587	0.03079586929723201	0.007769708724820855	0.009521317034336202	-0.014978727980848526	-0.03651600301573228	0.10141844632900339	-0.06185666821843796	-0.03797944875230119
Monachopsis OF1008 R NO LM 5	0.014473247437763686	0.07748248107354365	-0.002052341803974785	-0.003951315109085127	-0.0277220301896829	-0.01314847252290542	-0.040575176900024934	-0.017233593150712087	0.0394220868051727	0.014702635814722882	0.031209772924239938	-0.020911067781467507	0.001374346643187566	0.003041231818119867	-0.018687003245367557	0.024264451162803142	0.012667309685306225	-0.012421198325886689	-0.009019662225999477	0.03172871486234309	0.05082716629608553	-0.05328391933257754	0.018982699223363736	0.02610944297127009	-0.0721536942745207	0.013641892120158405	0.0075178441830855815	0.035761375147858133	0.001327922943172499	0.00787643808556321	-0.015134453277049025	-0.02802035868864208	0.09556774922858786	-0.061460733737338354	-0.03797944875230123
Monachopsis OF1010_merged	0.05114137810482647	0.023822169959901298	-0.03273593488201207	0.02194733005959196	0.01699977385327006	0.02465532231105824	-0.0008710113652300762	-0.006972401383680013	0.009446800339113633	-0.018721485795321176	0.02223811105349794	-0.014953670971912693	0.002625733660948144	0.010039574978207592	-0.04524006765518727	0.037409836033186906	0.015355147144547086	-0.018993590632058226	-0.005894989353285011	0.017514296651524146	0.06133939082795516	-0.06398112493902129	0.014757547278638884	0.021869725058648135	-0.07003290172903404	0.02118968383319546	0.014420749670051825	0.02600104982144805	0.0036519836401101686	0.008883164916386308	-0.020449063282342497	-0.02429362211005916	0.09964541879803557	-0.06841113004699131	-0.03797944875230116
Monachopsos 64-256_merged	0.061743906621265505	0.04826402453651065	-0.014560455575283028	0.009968974008006119	0.03214071872521763	-0.027172673764622866	0.023933737529190504	-0.009553268962157212	-0.023365237076910267	-0.02281037159232629	0.017931253145151864	-0.027695953965140133	-0.002589124147123405	0.0167390840370764	-0.01938141605991728	0.011853636045997453	-0.0057518466410184	-0.015110702401893827	-0.00789879394518823	0.023309940835997	0.060034743963108386	-0.05426932221173275	0.011808363884142406	0.022746732195950893	-0.07716966417246819	0.008477940981958138	0.009206287949799368	0.036125863349862765	-0.0013040792364000283	0.00884964657417846	-0.019903495860580916	-0.031991871210790224	0.09673356756078826	-0.06031792057710856	-0.037979448752301186
OF 1209 R_merged	0.05066628390860082	-0.003008462963266821	0.040581011744968525	-0.05912373276013689	-0.0037605460296500047	-0.0026596268359149917	-0.01395892251757121	-0.008565365466560552	-0.002729620630026878	0.010634259590949442	0.015649499725303453	-0.025723532493422047	-0.011086077892072027	0.01014015239457709	-0.02464820059747502	0.015022917762150373	0.011507014907867085	-0.0209621485292983	-0.024493559215103506	0.018108687831204354	0.05411062073293597	-0.0622232725501752	0.019835329057833313	0.03603872764204839	-0.0781816624988163	0.01800847445174247	0.010148975454115616	0.022032547195777533	-0.0026967279732401234	0.008218677470405021	-0.02777131610663289	-0.027362648405867048	0.0972590278657861	-0.060556292865625375	-0.03797944875230117
P. caspica 66298 1 L_merged	-0.08833884882913562	-0.001743752667696679	0.008721676327136376	-0.02497081083540691	0.008646372553285719	0.020986951802577012	-0.002505513156836117	-0.008718000984828554	-0.009522272807133263	0.009650493849738264	0.019582426130264376	-0.015860240774626253	0.007314682402909493	-0.001715834440138417	-0.019896038786855415	0.03916849940997417	0.005419336552182012	-0.013216014364669708	-0.008470641917746193	0.005663341036163001	0.05451944007897007	-0.04619246006997079	0.012641139371455327	0.03157600857675188	-0.08336442411740495	0.006552093546612028	0.01015454072939629	0.030248659899460642	-0.00523829964125063	0.011755443889669913	-0.014414344649437465	-0.027681366945126237	0.09925340490350266	-0.06595759998961777	-0.03797944875230113
P. caspica 66298 2 R_merged	-0.10256968997399316	0.01203685316139669	-0.002594537671108949	-0.02489076152763387	0.009437339311835402	0.011843238651108912	-0.014465425647980337	0.002390056104105217	-0.0036278546777114384	-0.003986517231405694	0.017934774199162555	-0.024205747106221972	-0.00996763442767548	0.004247302926796886	-0.016696434728720365	0.005732915645407676	0.014499456798157617	-0.0075177894759265096	-0.020576576409928323	0.011176777886626372	0.06356256853273956	-0.0655219784216657	0.002901647687052173	0.021290167902878486	-0.06192953283752431	0.01962670269170484	0.011606022770465985	0.028987908032928	0.0028151102049325627	0.007533419449472514	-0.012869162055218972	-0.029390895950805632	0.09575037696986012	-0.06051855927649123	-0.03797944875230116
P. caspica 66298 3 R_merged	-0.07881826568064403	0.015509983539767543	0.010617462170055025	-0.029423373578322042	-0.0018105582901961354	0.0019684279345538198	0.006035430753924227	0.0041818191541339944	-0.007828485973135894	0.0017495358831002587	0.017552121788165984	-0.01766921803684714	-0.006207678853302381	0.007228654351518227	-0.017550987971169742	0.030815496352045307	0.01849745967668787	-0.014310010306553492	-0.014430192738814934	0.021071204970167467	0.057311567011397585	-0.05651892408835522	0.019809832972515668	0.027943163211128424	-0.07185185132286542	0.017210283512846147	0.00923403042009261	0.04220176295857535	0.00943535723752626	0.004641380842930001	-0.028069402526599816	-0.03491351813073726	0.09582844509897889	-0.06949425287222345	-0.03797944875230114
P. groenlandicus 961_merged	0.0497076492470668	-0.037162542241532516	0.043086795367588616	0.03128143104909974	0.007513825668284176	-0.025144072746986556	0.015072295250784096	0.008961570942582814	-0.003992957033870939	0.024676637891426823	0.004381732763273775	-0.021918435827086465	-0.006310718579502123	-0.011427237892235787	-0.02062009403327531	0.029445689822106432	0.018189612684573135	-0.023647319702332737	-0.00490736760398091	0.02225287558389357	0.05603939365602221	-0.06365272864269401	0.00674200165070551	0.03071138375381023	-0.07169931230566091	0.023674594357335085	0.011156750996624977	0.03907593798292697	-0.00044139975716506484	0.013514102904615336	-0.016173699724262476	-0.028319799141549515	0.09752841924185934	-0.0621352990908968	-0.03797944875230119
P. hispida-803 R_merged	-0.031097305761205514	-0.013723362798063465	0.00860423435195598	-0.03158142347140336	0.00016072789386509115	-0.011664651983221074	0.00492987977743334	-0.03132387979563133	-0.015273275075006806	-0.00083525910714938	0.029899711832723115	-0.030533471609099378	-0.005419011830325504	-0.0006417313584268184	-0.01801069253858231	0.04922614057144389	0.01404995735393588	-0.005650131061536456	-0.015123132335836884	0.031072548470412898	0.07704826100711756	-0.060688135638951875	0.01857201960726259	0.021989998028354843	-0.07855601176829594	0.020562374448946662	0.005063806784332466	0.03295290236300199	0.0017400627030606684	0.0053359692873680194	-0.018299748262769786	-0.02466961900721078	0.09826970524626782	-0.05845645785335949	-0.03797944875230115
P. sibirica 38399 L_merged	-0.020928324650526912	-0.043675907558836005	-0.020484316775002672	0.013425432391191814	-0.021282260747125206	0.006639318355534328	-0.028138231794907074	-0.0065847417347714	-0.0030605164493430867	-0.001936888110995406	0.04512975603620824	-0.021111182626173328	-0.023935908824318976	0.004639630254356856	-0.027405685636124947	0.023449816305860363	0.01980970114706309	-0.024413860898331724	-0.001854614312230194	0.018882404524737835	0.06027567979442397	-0.06852833267592576	0.01288017870378471	0.019002533822531215	-0.08308170249381033	0.011157852032933445	0.001666557601840326	0.03058663832374752	-0.0016366354368631524	0.011966198547964166	-0.020257883206524496	-0.03614726140032926	0.0959477480755546	-0.0626460066591377	-0.037979448752301206
P. sibirica 38400 L_merged	0.023968414302742436	-0.056915972202107784	0.005981302780826671	-0.003789971997550269	-0.008146479924079405	-0.02124631094988801	-0.04530480906033829	-0.044201603891587296	-0.0031820007957558166	0.0017740185912096672	0.0261383257808376	-0.021514299943110753	-0.0028484988104984003	0.01113986610251726	-0.029858082874105983	0.03144807175353672	-0.0006887224281171615	1.959863800158918e-05	-0.005156050223084557	0.012743051077528194	0.059862869459158356	-0.06325135493036681	0.002913227520414025	0.03472925485976626	-0.06759544795976652	0.011231552124401871	0.015352515106735408	0.037509042198111284	0.0021172244019204826	0.0062472923881281	-0.02331880841381817	-0.02965909121360324	0.09724481523609436	-0.06341940778121946	-0.03797944875230121
P. ukrainica holotype 64-701_merged	0.06030461316429206	-0.011829829191501027	-0.03554341715764674	-0.05755418342940269	-0.012846714441428955	-0.000695884317515661	-0.010337613696215464	0.011035856358231802	-0.0059739064682161665	-0.0022071089522835443	0.03237324848053338	-0.019778897869361992	-0.012426327041758757	-0.007103033480537984	-0.03103533280095852	0.03799570201921672	0.009026745123989727	-0.008117221923178432	-0.01830366968862149	0.028579874954567826	0.06115755825519249	-0.04628242320392272	0.005260223524143865	0.02451570862561104	-0.07290621984098432	0.02150466434554703	0.019023997405475186	0.031397807676927736	-0.005375907476006491	0.009541797052486775	-0.01851703388349648	-0.03496530440999537	0.09065096461028407	-0.06446043756261985	-0.03797944875230119
P. vitulina 301 91_merged	-0.053536159614378735	0.014985761236527307	-0.03052403474668309	0.013493311317536127	0.006139140069446214	-0.005050612155753862	-0.036853619451362084	-0.004935393656532875	-0.016107388315041576	0.029855700066156465	0.01563248674264098	-0.02944823563025664	0.024469851755528283	0.0037283003217370393	-0.03164517620072435	0.028439752698899392	0.0004116674797145254	-0.030200542809261696	-0.015491025852308262	0.026566698225372748	0.07040013337305656	-0.055840096758314785	0.0054123412228802995	0.023967687148737347	-0.07450633097695568	0.016090320665503	0.009437611753755485	0.02928034021081631	0.0045344769815264625	0.012468848965479482	-0.0248472393508539	-0.030612497204018724	0.09306006599106424	-0.06175097497140954	-0.03797944875230123
Phoca viennensis Nussdorf SK175_merged	0.006548204459287306	0.025035460323526652	0.07094762457996272	-0.03155028387534634	0.002846711728850583	-0.0018412697259013388	-0.01924268598973694	-0.017319426863433438	-0.0015244678608013283	0.011431329207116784	0.014099936292081588	-0.03018171072768263	-0.00990129344961733	0.014170529673861095	-0.022095337126154167	0.037982780905433035	0.008973794005253834	-0.01347726909020462	-0.008747026645766773	0.023113579760935334	0.06875407686987266	-0.05779814377938021	0.017336125463010027	0.015192905931162279	-0.061930341442197244	0.010888357634785663	0.01401423040440068	0.02983142487375092	-0.0027825693622699358	0.019248278417528634	-0.020575240973227674	-0.03544399888679994	0.10093986428817218	-0.06496253703496906	-0.03797944875230111
Pontophoca Humerus 1713.10_1_merged	0.019840843409601922	0.014633099712822492	-0.031712598677535356	-0.037649672417203954	-0.019417363904568313	0.012753525091007412	0.014440641484974408	-0.02653214432250327	0.009415629150044447	0.02717171970835488	0.0042390746289026225	-0.06009517602125033	-0.015326314151274252	0.01108965938983833	-0.028907851376638802	0.03377748713298613	-0.0038364676273823484	-0.009892926441718781	-0.008661481050963732	0.012568055992929409	0.05612437457768551	-0.06519367847520134	0.01098623180572125	0.022168471162983424	-0.07886683367453334	0.019916548971424274	0.0075710750693415724	0.03172110572667655	0.005143959100922826	0.010073416300203857	-0.01688434410101431	-0.03209785067229572	0.0937101308019262	-0.06553673594215075	-0.03797944875230119
Praepusa 64-468 L_merged	0.0326667660134925	0.003389308211086233	0.014849200674685984	0.0456430338008464	0.019077026766380185	0.018637924835446625	-0.05171334032030007	0.01166766951053932	-0.01918578402709604	-0.004490848773942481	0.012405469126573816	-0.03915075922073154	-0.023350824489272594	0.011219473396648688	-0.00798381498078918	0.04892173119033878	0.001832172158730246	-0.019577558798267013	-0.023096684860679412	0.020037124844083116	0.05698961561572615	-0.0587172646420721	0.017454913469790535	0.028752604206296807	-0.07241544127938777	0.013467669323930755	0.010942265646973974	0.031137819871598235	0.0035241573415904764	0.0062545875591203315	-0.015984497961853826	-0.029771826443720513	0.0938376432765535	-0.06373875161693672	-0.0379794487523012
ZKM p-470 L_1_merged	0.05643814749293042	-0.0005939115014206111	-0.016237224859855993	-0.05116208362907697	-0.017783164051424365	-0.00636799560215213	-0.0238579723470045	0.008239115944300377	-0.012563292558552975	0.004175298148783682	0.025007510319075537	-0.03129921139016014	-0.0015103140180762998	0.006446838988834106	-0.032256066952872586	0.03400546471589948	0.006767217434911979	-0.020944034509936673	-0.028531668837888657	0.015855395873038813	0.05664485149649971	-0.059351396415035944	0.004743457024943363	0.01907230272187283	-0.06685965041787952	0.01225719590576389	-0.004169164052138096	0.04047028076955297	-0.002421119565393087	0.010061341615771909	-0.019554487825719488	-0.02585283644826407	0.10147950677095136	-0.0659645518073912	-0.03797944875230115
ZKM p-492 (1-4) L_merged	0.058874393607268066	-0.003257978058178231	-0.017883933401694647	-0.048733881251331136	-0.029972255234730915	-0.002028641095701705	-0.005206215697867193	0.03351943982502268	-0.001639982606934537	0.019585062389646215	0.024488204124208476	0.0011335635905937464	0.00047394477056136066	0.015825987686059157	-0.0024957786457873938	0.038509811320785674	-0.004278156617780618	-0.011351403346995552	-0.0013769552415959156	0.017267691218172	0.064770170287842	-0.06733990107509669	0.011306560245628162	0.02359132777880231	-0.07257797015888034	0.012063070522156431	0.009633028227382854	0.028530331421841606	0.006826721739658399	0.008504727077446974	-0.01933120414510546	-0.02930040676276579	0.09763014739710386	-0.06177362127079682	-0.03797944875230115
ZKM P-492 4 Humerus chapskii L_merged	0.047308321359342334	-0.018364833267064933	0.03485400844512096	-0.05017219733824193	0.003996835269992823	0.02286469347321485	-0.03555723127769393	-0.014691781989110468	0.013741019533210046	-0.0203841913416901	0.004375803132128345	-0.013146893834831261	0.002020713910082569	0.016753649827302874	-0.02153839807921726	0.029521240450834797	0.007825840290061252	-0.023582157857271947	-0.010480704353315651	0.009627674485647926	0.06681625390654129	-0.05031843858522191	0.010795021662705422	0.02300535991494454	-0.08082463939535375	0.02500508894386219	0.006178351776098981	0.038842786894130094	0.006413612413402728	0.014180127057867328	-0.017673019416523786	-0.03098679122853883	0.09379910483115947	-0.060077399201997304	-0.03797944875230117
ZKM P-492 19 (3) L_merged	0.04054915916911783	0.004457154276177528	-0.014108689916522255	-0.01775947496614764	-0.019950450342315146	0.01102824813964302	-0.0242048936483467	0.02444173138207057	0.0067501444349439	0.004194350015280792	0.0017995889336028595	-0.043207752748781025	0.0013316458972104754	0.002358084355690314	-0.03266516450018872	0.02511523941224382	0.02467977957175019	-0.007206616201562885	-0.014409724569225969	0.014420612041698727	0.07345468978233675	-0.06315392636617007	0.016309004988919903	0.024849268682193507	-0.08093217582112773	0.0029640337845638336	0.01856346574728493	0.039001927550725415	0.0006365687896228087	0.008676338679948353	-0.02030814745732408	-0.029040919056732492	0.09760527806584027	-0.06070532759378146	-0.0379794487523012
