# Supplementary material for: A new seal from the Late Miocene of the Eastern Paratethys highlights the past regional diversity of true seals (Phocidae)
Source: Swiss J Palaeontol. 2025 Jun 12;144(1):28. doi: 10.1186/s13358-025-00372-7 (PMC12162803; doi:10.1186/s13358-025-00372-7)
Supplement: Supplementary file 11 — Additional file 11 [file 13358_2025_372_MOESM11_ESM.csv]

Sample_name	PC 1	PC 2	PC 3	PC 4	PC 5	PC 6	PC 7	PC 8	PC 9	PC 10	PC 11	PC 12	PC 13	PC 14	PC 15	PC 16	PC 17	PC 18	PC 19	PC 20	PC 21	PC 22	PC 23	PC 24	PC 25	PC 26
C. cristata female 1134_merged	-0.014846114821673343	-0.034153170203545025	0.010850884797118774	0.019621317533208057	0.010234793175804441	0.03523394456562	-0.0020875872014261237	-0.004888090901735215	0.013307751739790876	0.01193640549804926	-0.028297945730441847	-0.008974975919247152	-0.036733200634264336	0.02179899611036655	-0.005559143195535886	0.03714066891037177	0.003752961433505078	0.058192025045277235	-0.003287496581467951	-0.004377753504385126	-0.03370439705944275	-0.059933521259224146	0.033215640216842895	0.03281855648587984	0.11760058013759338	0.006294434412256023
C. cristata male-1265 R_merged	-0.04201360422312864	-0.05871223770640542	-0.0504691551603181	0.031071165675083758	-0.015081192704603728	-0.023847039468394744	0.007541982832822752	-0.0009232053433802481	0.023971994095356847	0.003581999627144364	-0.032679788309642056	-0.021340021483949947	-0.015357981703367418	0.012250561093750948	-0.00428760746172813	0.02344798444682202	-0.014465525535316014	0.05407397937187163	-0.006464402147502754	-0.0008167369529732433	-0.027780132649779982	-0.040803448972894577	0.028090375016072668	0.03685477895867883	0.1070748178292315	0.00629443441225605
C. maeotica humerus 64-530_merged	0.012470158574837388	0.019633860307797717	0.03972182129034148	0.027797514687829466	0.04469222818440912	0.010501097801409768	-0.021172619326768474	0.026541128785454584	0.009722184556444772	-0.0029655300693648317	-0.04852380700501664	-0.02593377445925129	-0.034818302765578936	0.002094497224722999	-0.0250728645294226	0.0259856027411645	-0.006230458361342916	0.05684475694089202	-0.011975873924494278	-0.002120191393733566	-0.04043558828383177	-0.04198229002155384	0.032947445567717656	0.03300264989883419	0.10523845660789385	0.00629443441225604
Cryptophoca maeotica humerus nordman (4)_merged	0.038943718709840015	-0.017553535299674725	0.05027973672562746	0.03988954375482835	-0.014631266444149985	-0.022525048291873025	-0.018814754926278283	0.03090463807868033	0.004554672410355186	0.003574830395729887	-0.004115583956166979	-0.03833982160326049	-0.016530314613520482	0.027306417632474926	-0.013672758904842684	0.03647522652559589	0.0040782826535044805	0.048590980280216974	-0.01150208656807432	-0.009648293312744506	-0.028834975233946004	-0.044638186042318694	0.025645414144341516	0.030363136389365965	0.1132716218218914	0.006294434412256052
D. emryi holotype R_merged	0.021784153382881293	-0.05551222923189927	0.06634987540350837	0.027986013113165762	-0.00235269463370095	-0.005731654801738616	-0.005816170325457372	0.019866236498224686	-0.009955066924061338	-0.002531455786502672	-0.014995140588735058	-0.019108256640661934	-0.021167274494564122	0.01747973434205644	-0.010460441960330831	0.007233154808949631	-0.004889691538817085	0.05685842880358955	-0.0035654709291281046	-0.0017083248716720989	-0.026837637644216174	-0.05985858235551987	0.037726859904542755	0.03986956080189545	0.10227596504618923	0.006294434412256098
E. barbatus 958 R_merged	0.047616462860922616	-0.020171852995045113	-0.008956848529501788	-0.057514313764421295	0.02140083521575722	-0.007440633795579498	-0.034555785597346726	0.017273029654745208	-0.008035222584196982	-0.008099815817222657	-0.011904058970961662	-0.015550670482608327	-0.02748122696516145	0.0039234732387947195	0.012398606684771914	0.018775279222280925	-0.00546181539428102	0.05332404096981467	-0.014862968417784573	-0.0046257152242606394	-0.03454675691581146	-0.04510474397825787	0.03328054450726605	0.03648730426237382	0.1150097500530388	0.0062944344122560026
Erignathus barbatus 1950_merged	0.04690223626287656	-0.021663598618186255	0.01282252845482106	-0.05770726909738721	0.04391415838180514	-0.02097994476916168	-0.0039178595704425	-0.0033499651637016957	-0.004220795855823736	0.0050563336804241585	-0.030491604579354733	-0.011778479729443877	-0.011609571023244619	0.02708369269841101	-0.021794007686046404	0.029968017724002472	0.0069047447071252585	0.05818822668832422	0.004721531611188586	-0.005568786504304412	-0.031399859364837815	-0.04698345359164745	0.023630901846912827	0.038944065018527506	0.1058347786190935	0.006294434412256066
Hulbocica 2 Humerus 144.219_merged	0.02746337770944322	-0.0021877839859385496	0.026936702982477807	0.02183639772294693	-0.005689068430148188	-0.019944364369843197	-0.013713113033016242	0.03138279266618062	0.019479854272663192	0.01176727625244864	-0.03277394836842651	-0.010703167310669465	-0.013026142664745824	0.03707523822526579	0.0037385682965422684	0.030044517475249163	0.001984742798990405	0.06652435412475008	-0.00808807810066193	-0.0032958157003000125	-0.046988646377999536	-0.044048009718421995	0.0380433615698502	0.04535118059418968	0.10944613260825635	0.006294434412256055
Hulbocica 3 Humerus 7_merged	0.03359468160761912	-0.004096832446123553	0.030015019587593464	0.03320411300096573	0.0004998891485472933	-0.01685276312159473	-0.01857441740456433	0.011997560025207053	0.018397729953035315	-0.01216554340156541	-0.03969835548647112	-0.013775452849149645	-0.010167591964652915	0.006124118552015613	-0.012659777478360971	0.012451391031767251	-0.005607516571097111	0.06738120314466152	-0.004626420036772723	-0.021610736436372492	-0.03473778982241399	-0.05379482023020692	0.023686632078441367	0.039651071011391384	0.11808480129318609	0.006294434412256032
kakhovka reservoir ZKM 4950(16) L_merged	-0.04392155075868241	0.003001980161237776	0.03570959149773109	0.00011343969988682716	-0.0029799735554132583	0.015168650095558255	-0.03281491348104192	-0.015204644807508796	-0.024318570738520656	0.004674971644155899	-0.03704361824651852	-0.037035034440840046	0.001999440342712453	0.025751135501020088	-0.01240762983906358	0.02105476560001816	-0.006460109796534881	0.0512655272463023	-0.013676829849956565	-0.002078038661970099	-0.040088485738464234	-0.049605876644554854	0.03026649528601276	0.04105021036480207	0.11382619812066518	0.006294434412256057
M. pontica 64-257 R_merged	0.001922265006269598	0.05307821143724212	0.023367360080924236	0.02769739614660228	0.027353977740201124	-0.016124488084312247	-0.008560704861095104	-0.016511928776523476	0.0049533601226048425	-0.01260512467464781	0.006100290801432704	-0.013395449157294124	-0.022891382067065445	0.02754099592372129	-0.017493442908833992	0.024659765535794447	-0.016306578274172628	0.07261897529434384	-0.009155142699701557	-0.0015807784376452615	-0.03349031307172664	-0.045694780116102576	0.033013462391455126	0.03622110848253516	0.1120094567276618	0.006294434412256
MCFFM V-150_1_merged	-0.013278129605887867	-0.02606451470927331	0.021475000399869798	-0.01474931923287606	0.009038891602140692	-0.04447062862456958	0.0028640189346866383	0.018048312520130574	-0.0014711819102323303	0.009061925142266086	-0.03995411397822676	-0.01690751432255328	-0.021043140115856045	0.02835063679705702	-0.022607970542400147	0.008760818486630758	0.0043635419448079	0.06457080493971411	-0.014400215640513818	0.002567693368967242	-0.030970474215514198	-0.04680119112440109	0.03688025690135344	0.02918095636609444	0.1199008129053464	0.006294434412256019
Monachopsis OF1008 R NO LM 5	0.02626790121602858	0.06262944713126667	0.05280419090823855	0.009020887810960472	0.0029967076086925308	-0.014556820981233197	-0.013816061127860222	-0.02359356044619347	0.03742535522075115	0.0008373466364066768	-0.03262129610019076	-0.021114430568170955	-0.01993488930196266	0.020224794039892118	0.0019027189563596593	0.01130449677323191	0.011615290257280354	0.046470012260260436	-0.007616189932923825	-0.0035918338923322	-0.02828209764802761	-0.046219220271648175	0.03402373462245092	0.034609644594465735	0.10914145446399512	0.006294434412256034
Monachopsis OF1010_merged	-0.03176216157626429	0.03789609054313606	-0.01616751339861924	0.028404445809143572	0.005367231015046246	-0.045741945590277916	-0.013548418068654573	0.01238095370215746	-0.002926601360483143	0.008794360862230023	-0.014338125381877448	-0.021649139322101562	-0.03454208387738087	0.0040323710634153995	-0.018359372388822792	0.02246662285115991	0.011993353441173554	0.051540255998875364	-0.00826985199208129	0.00045500494428939354	-0.0383766078542401	-0.05524927263993912	0.028059527388572012	0.04675751317510788	0.11277486194034174	0.006294434412256066
Monachopsos 64-256_merged	-0.031656095669164344	0.043192686354181664	0.005627073397960319	0.06063879107146053	0.041069669607654326	-0.0010541367043169323	0.001887218310219975	0.02644154135223875	-0.026973512428815908	0.002870487419749603	-0.026952572036626335	-0.0070735227633781355	-0.0035314165983916022	0.013750078128990786	0.005591261047821868	0.020348894139960192	0.00803729676731544	0.05897550784659776	-0.0005062526606270989	-0.005381584186092704	-0.02758060666857548	-0.04369207717834846	0.03117984286363936	0.032872293948696424	0.11156994836525432	0.006294434412256038
OF 1209 R_merged	-0.027493428097038787	-0.04086168905226831	0.06433792445137056	0.018366773087192294	0.006406351206969218	-0.0021030658763345725	-0.007445678204940373	0.002994662106511613	0.0027323350255408084	-0.016852451411242655	-0.026080220310193136	-0.01143832963113698	-0.02653267042224283	0.01896213383272473	0.00023097247010582742	0.02010462507147284	0.01275905592709032	0.0698323101381034	-0.02098235333710445	0.0043309253939148645	-0.03437909734361293	-0.04527816792280864	0.017904143408768215	0.03803178812119539	0.1085752954906088	0.006294434412256018
P. groenlandicus 961_merged	-0.004765948323592397	-0.0500103231178192	-0.029794346353850712	0.027025676003187983	0.0378722382584005	0.0172780610265966	-0.004398088146236585	0.007270969266188277	0.016707941833293827	-0.024543398257451735	-0.010371983126697107	-0.03254106793951462	-0.014598301753158146	0.025094733369385638	-0.018100876486164316	0.011581664002560553	0.016923873125234884	0.05748193714705892	-0.008605043477358328	-0.010009679502019064	-0.03918247814009863	-0.04331445289480987	0.03616790095187383	0.03930205991010772	0.11198137776888026	0.006294434412256023
P. ukrainica holotype 64-701_merged	-0.07771826320441028	0.001485915860092222	0.03898366789777469	-0.01328558829670526	-0.0012236744429755919	-0.006686745427151767	-0.01969112252559951	0.022345237497367693	0.008615674213486338	0.001329139236792115	-0.013888900635864123	-0.012453070222652442	-0.03272167178329024	0.030634641781840527	-0.00763269008939811	0.007676023333245975	-0.003882567084253093	0.05133695747783378	0.004992017082491492	-0.009742519120631654	-0.046261091991595324	-0.04465522595153084	0.025067176288190992	0.03177310130385901	0.11001703272274983	0.0062944344122560485
P. vitulina 301 91_merged	0.033475477644076344	0.04212995390156307	-0.0106519081533605	-0.016624384152192948	-0.06373751241984477	0.031739009734420454	0.003753281305738763	0.01692579781728107	-0.002869848567996145	0.005017347197502955	-0.01888561648948801	-0.013152668463463621	-0.01728982920903927	0.010915191616104984	-0.02094331335492342	0.01630788941876497	0.006947536259013768	0.06560452162071718	-0.007642249845466437	-0.0026911255411903438	-0.03409094232243044	-0.043384056986835416	0.029949254551775686	0.035496788869669664	0.10912229145994394	0.006294434412256024
Phoca viennensis Nussdorf SK175_merged	0.036632332747641626	-0.030770913407943128	0.06133480728721203	0.03334181332196061	-0.005040018064674104	-0.004287944891821436	-0.0022190564775854435	0.005067422245566458	0.0009656545249274573	-0.020510082332577284	-0.023816444289127273	-0.009670124922958108	-0.01860749927317553	0.01023807352384344	-0.014328343309539969	0.021678066882541633	-0.0007109994847118203	0.048442459073520155	0.007007626454978574	0.009852179172365097	-0.03829768727663471	-0.03862069906468828	0.031129829551382004	0.04070978338657933	0.11977054538704485	0.006294434412256059
Pontophoca Humerus 1713.10_1_merged	-0.03139063102920118	0.025062274466290158	0.03280279518453149	-0.022678183271426407	-0.010308635778511068	-0.02166987034275067	0.035388842398583774	0.0159144600364074	-0.0027403274587902895	-0.04271957618843361	-0.033121832532370006	-0.01682550905728762	-0.018824910364188315	0.019888274265181843	-0.007917154767807062	0.03253370626209835	-0.00037019152789356525	0.05028460625541021	-0.011240425602534522	-0.009756663914981801	-0.03742368960651015	-0.05208823186569509	0.03452850258298246	0.03629991530484525	0.11011620420452528	0.006294434412256046
Praepusa 64-468 L_merged	0.012073888926510491	-5.912914507011345e-06	-0.02746544379352931	0.0370820860457246	-0.014900756843151872	-0.016184636416167304	-0.06255379220650492	0.009653948833526604	-0.004014073606945675	-0.030927871504403053	-0.03643381612751534	0.002093211408226475	-0.021972240909375194	0.03359749844121779	-0.01612483703715353	0.023213756205316956	0.0038709439178417036	0.05300381246318486	-0.007121455843914344	-0.0005333871646184297	-0.031760982699894774	-0.05072447690675493	0.03122399443426534	0.033271954796586074	0.10885327146526677	0.006294434412256026
ZKM p-470 L_1_merged	-0.05549200476190137	-0.0004088668932302873	0.046595226305710245	-0.0083552283777293	-0.0002446741169723181	0.003714989344954242	-0.026132508888419934	0.017583429352681097	0.0022239605364688915	-0.005852469446969263	-0.02988724991420595	-0.014413237936574225	-0.034771461867358106	0.024423198908025173	-0.015349688238142688	0.02488648613531714	0.0018422080469971502	0.05882025657305558	-0.00630970242461962	-0.012245976338851506	-0.016502847572678187	-0.03756619717198092	0.034765090987911584	0.047059108082480414	0.11393672081203213	0.00629443441225606
ZKM p-492 (1-4) L_merged	-0.05882042838399814	-0.0034056022239012215	0.04131831812303537	-0.020396605234322195	0.015581903547812057	-0.0008247681233930612	-0.02946825611659374	0.028861436587886848	0.03684926486926474	-0.0044787886037812585	-0.010704181436655729	-0.0014596743243369013	0.0071313745101771395	0.006232552406315409	-0.01921499597484451	0.026678913423710034	0.002577248422098557	0.055179367521770085	-0.010384509222901845	0.002212781115648284	-0.03152153355379366	-0.051478060561284504	0.032605725329030416	0.03630224017854817	0.11169083548557518	0.0062944344122560295
ZKM P-492 4 Humerus chapskii L_merged	-0.029502165127339428	-0.04714685203656027	0.04843302021809224	0.01663330487425889	-0.016049785818063857	-0.03203736501683306	-0.02652968893735264	-0.0192481481184876	-0.009998836994647826	0.0013434509095326076	-0.019280397005965337	-0.007055177823297395	-0.017823665486346552	-0.00010922945563049077	-0.013095988777079322	0.02917232529201934	0.010582673990880155	0.06258058511455981	-0.0058611440673846955	-0.014172131855187614	-0.04064125560925831	-0.04131784215075957	0.03894894729502581	0.032573146702315335	0.10830747826684949	0.0062944344122560555
ZKM P-492 19 (3) L_merged	-0.030023291613703866	0.00673795611943354	0.019332419622194914	-0.012224282207953423	-0.006736281026507107	-0.017050148602363795	-0.033204801099635875	0.01531181884698485	0.009859560474507516	-0.01984319206561123	-0.029743108632579732	-0.047261956699936485	-0.01973999330565402	0.012134118200409164	-0.0017085958096568407	0.026946303321036157	0.006170717424247706	0.07439994739098754	0.008565035401287587	0.003102620158898856	-0.031647266579902085	-0.0502042697733182	0.03302580166780232	0.0341789230447059	0.11141250863916577	0.006294434412256036
