# Supplementary material for: A new seal from the Late Miocene of the Eastern Paratethys highlights the past regional diversity of true seals (Phocidae)
Source: Swiss J Palaeontol. 2025 Jun 12;144(1):28. doi: 10.1186/s13358-025-00372-7 (PMC12162803; doi:10.1186/s13358-025-00372-7)
Supplement: Supplementary file 13 — Additional file 13 [file 13358_2025_372_MOESM13_ESM.nex]

#NEXUS

BEGIN TAXA;
	DIMENSIONS  NTAX=35;
	TAXLABELS
Enaliarctos_mealsi_28.1
Pteronarctos_goedertae_20.4
Thalassoleon_mexicanus_7.25
Otaria_flavescens_0.13
Allodesmus_kernensis_28.1
Hadrokirus_martini_7.25
Piscophoca_pacifica_7.25
Leptonychotes_weddelli_0.01
Lobodon_carcinophaga_2.59
Hydrurga_leptonyx_0.01
Ommatophoca_rossi_2.59
Monachus_monachus_2.59
Mirounga_leonina_2.59
Devinophoca_claytoni_13.8
Devinophoca_emryi_13.8
Cystophora_cristata_2.59
Erignathus_barbatus_2.59
Histriophoca_fasciata_0.13
Pagophilus_groenlandicus_2.59
Halichoerus_grypus_2.59
Pusa_hispida_0.13
Pusa_caspica_0.01
Pusa_sibirica_0.01
Phoca_vitulina_2.59
Nanophoca_vitulinoides_14
Praepusa_tarchancutica_14.5
Leptophoca_proxima_18.1
Noriphoca_gaudini_23
Monachopsis_pontica_9.6
Homiphoca_capensis_5.6
Kawas_benegasorum_11.6
Pliophoca_etrusca_7.25
Acrophoca_longirostris_11.6
Paratethyophoca_14.5
Pachyphoca_ukrainica_14.5
;
END;


BEGIN CHARACTERS;
	DIMENSIONS  NCHAR=444;
	FORMAT DATATYPE=DNA SYMBOLS= "A B C D E F G H I K L M N P Q R S T U" MISSING=- GAP=? ;

MATRIX

Enaliarctos_mealsi_28.1 ------------------------------------------------------------------------------------------------------------------------------------------------------------------------------------------------------------------------------------------------------------------------------------------------------------------------------------------------------------------------------------------------------------------------------------------------------------
Pteronarctos_goedertae_20.4 ------------------------------------------------------------------------------------------------------------------------------------------------------------------------------------------------------------------------------------------------------------------------------------------------------------------------------------------------------------------------------------------------------------------------------------------------------------
Thalassoleon_mexicanus_7.25 ------------------------------------------------------------------------------------------------------------------------------------------------------------------------------------------------------------------------------------------------------------------------------------------------------------------------------------------------------------------------------------------------------------------------------------------------------------
Otaria_flavescens_0.13 ------------------------------------------------------------------------------------------------------------------------------------------------------------------------------------------------------------------------------------------------------------------------------------------------------------------------------------------------------------------------------------------------------------------------------------------------------------
Allodesmus_kernensis_28.1  ------------------------------------------------------------------------------------------------------------------------------------------------------------------------------------------------------------------------------------------------------------------------------------------------------------------------------------------------------------------------------------------------------------------------------------------------------------
Hadrokirus_martini_7.25  ------------------------------------------------------------------------------------------------------------------------------------------------------------------------------------------------------------------------------------------------------------------------------------------------------------------------------------------------------------------------------------------------------------------------------------------------------------
Piscophoca_pacifica_7.25 ------------------------------------------------------------------------------------------------------------------------------------------------------------------------------------------------------------------------------------------------------------------------------------------------------------------------------------------------------------------------------------------------------------------------------------------------------------
Leptonychotes_weddelli_0.01 AAGATTTATGTCATGTCTATTGCTGGCAAGAACAGCAAAAAAGTTACTTTTCGCTGCAYGGAGAAAGACTTGGTAGGAGATGTTCCCGAAGCCAGATATGGTCATTCCATTGATGTGGTGTATAGTCGAGGGAAAAGTATAGGTGTTCTCTTTGGAGGACGGTCATACATTCCTTCTTCCCAAAGAACCACAGAAAAATGGAATAGTGTAGCTGACTGTCTGCCGCATGTTTTCTTGGTGGATTTTGAATTTGGRTGCTCTACATCATACATACTTCCAGAACTTCAGGATGGGCTATCTTTTCATGTCTCTATTGCCAGAAATGATACCGTCTATATTTTAGGAGGACATTCACTTGCCAATAACACCCGCCCTACCAACCTATACAGAATAAAGGTTGATCTCCCACTGGGTAGCCCAGCTGTGAATTGCACAGTCTTGCCA 
Lobodon_carcinophaga_2.59 AAGATTTAYGTCATGTCTATTGCTGGCAAGAACAGCAAAAAAGTTACTTTTCGCTGCACGGAGAAAGACTTGGTAGGAGATGTTCCCGAAGCCAGATATGGTCATTCCATTGATGTGGTGTATAGTCGAGGGAAAAGTATAGGTGTTCTCTTTGGAGGACGGTCATACATTCCTTCTTCCCAAAGAACCACAGAAAAATGGAATAGTGTAGCTGACTGTCTGCCCCATGTTTTCTTGGTGGATTTTGAATTTGGGTGCTCTACATCATACATACTTCCAGAACTTCAGGATGGGCTATCTTTTCATGTCTCTATTGCCAGAAATGATACCGTCTATATTTTAGGAGGACATTCACTTGCCAATAACACCCGCCCTACCAACCTATACAGAATAAAGGTTGATCTCCCACTGGGTAGCCCAGCTGTGAATTGCACAGTCTTGCCA
Hydrurga_leptonyx_0.01  AAGATTTATGTCATGTCTATTGCTGGCAAGAACAGCAAAAAAGTTACTTTTCGCTGCACGGAGAAAGACTTGGTAGGAGATGTTCCCGAAGCCAGATATGGTCATTCCATTGATGTGGTGTATAGTCGAGGGAAAAGTATAGGTGTTCTCTTTGGAGGACGGTCATACATTCCTTCTTCCCAAAGAACCACAGAAAAATGGAATAGTGTAGCTGACTGTCTGCCGCATGTTTTCTTGGTGGATTTTGAATTTGGGTGCTCTACATCATACATACTTCCAGAACTTCAGGATGGGCTATCTTTTCATGTCTCTATTGCCAGAAATGATACCGTCTATATTTTAGGAGGACATTCACTTGCCAATAACACCCGCCCTACCAACCTATACAGAATAAAGGTTGATCTCCCACTGGGTAGCCCAGCTGTGAATTGCACAGTCTTGCCA
Ommatophoca_rossi_2.59 AAGATTTATGTCATGTCTATTGCTGGCAAGAACAGCAAAAAAGTTACTTTTCGCTGCACGGAGAAAGACTTGGTAGGAGATGTTCCCGAAGCCAGATATGGTCATTCCATTGATGTGGTGTATAGTCGAGGGAAAAGTATAGGTGTTCTCTTTGGAGGACGGTCATACATTCCTTCTTCCCAAAGAACCACAGAAAAATGGAATAGTGTAGCTGACTGTCTGCCCCATGTTTTCTTGGTGGATTTTGAATTTGGGTGCTCTACATCATACATACTTCCAGAACTTCAGGATGGGCTATCTTTTCATGTCTCTATTGCCAGAAATGATACCGTCTATATTTTAGGAGGACATTCACTTGCCAATAACACCCGCCCTACCAACCTATACAGAATAAAGGTTGATCTCCCACTGGGTAGCCCAGCTGTGAATTGCACAGTCTTGCCA
Monachus_monachus_2.59 AAGATTTATGTCATGTCTATTGCTGGTAAGAACAGCAAAAAAGTTACTTTTCGCTGCACGGAGAAAGACTTGGTAGGAGATGTTCCCGAAGCCAGATATGGTCATTCCATTGATGTGGTGTATAGTCGAGGGAAAAGTATAGGTGTTCTCTTTGGAGGACGGTCATACATTCCTTCTTCCCAAAGAACCACAGAAAAATGGAATAGTGTAGCTGACTGTCTGCCCCATGTTTTCTTGGTGGATTTTGAATTTGGGTGCTCTACATCATACATACTTCCAGAACTCCAGGATGGGCTATCTTTTCATGTCTCTATTGCCAGAAATGATACCGTCTATATTTTAGGAGGACATTCACTTGCCAATAACACCCGCCCTACCAACCTATACAGAATAAAGGTTGATCTCCCACTGGGTAGCCCAGCTGTGAATTGCACAGTCTTGCCA
Mirounga_leonina_2.59 ------------------------------------------------------------------------------------------------------------------------------------------------------------------------------------------------------------------------------------------------------------------------------------------------------------------------------------------------------------------------------------------------------------------------------------------------------------
Devinophoca_claytoni_13.8 ------------------------------------------------------------------------------------------------------------------------------------------------------------------------------------------------------------------------------------------------------------------------------------------------------------------------------------------------------------------------------------------------------------------------------------------------------------
Devinophoca_emryi_13.8 ------------------------------------------------------------------------------------------------------------------------------------------------------------------------------------------------------------------------------------------------------------------------------------------------------------------------------------------------------------------------------------------------------------------------------------------------------------
Cystophora_cristata_2.59 AAGATTTATGTCATGTCTATTGCTGGCAAGAACAGCAAAAAAGTTACTTTTCGCTGCACGGAGAAAGACTTGGTAGGAGATGTTCCCGAAGCCAGATATGGTCATTCCATTGATGTGGTGTATAGTCGAGGGAAAAGTATAGGTGTTCTCTTTGGAGGACGGTCATACATTCCTTCTTCCCAAAGAACCACAGAAAAATGGAATAGTGTAGCTGACTGTCTGCCCCATGTTTTCTTGGTGGATTTTGAATTTGGGTGCTCTACATCATACATACTTCCAGAACTTCAGGATGGGCTATCTTTTCATGTCTCTATTGCCAGAAATGATACCGTTTATATTTTAGGAGGACATTCACTTGCCAATAACACCCGCCCTACCAACCTATACAGAATAAAGGTTGATCTCCCACTGGGTAGCCCAGCTGTGAATTGCACGGTCTTGCCA
Erignathus_barbatus_2.59 AAGATTTATGTCATGTCTATTGCTGGCAAGAACAGCAAAAAAGTTACTTTTTGCTGCACGGAGAAAGACTTGGTAGGAGATGTTCCCGAAGCCAGATATGGTCATTCCATTGATGTGGTGTATAGTCGAGGGAAAAGTATAGGTGTTCTCTTTGGAGGACGGTCATACATTCCTTCTTCCCAAAGAACCACAGAAAAATGGAATAGTGTAGCTGACTGTCTGCCCCATGTTTTCTTGGTAGATTTTGAATTTGGGTGCTCTACATCATACATACTTCCAGAACTTCAGGATGGGCTATCTTTTCATGTCTCTATTGCCAGAAATGATACCGTTTATATTTTAGGAGGACATTCACTTGCCAATAACACCCGCCCTACCAACCTATACAGAATAAAGGTTGATCTCCCACTGGGTAGCCCAGCTGTGAATTGCACAGTCTTGCCA
Histriophoca_fasciata_0.13 AAGATTTATGTCATGTCTRTTGCTGGCAAGAACAGCAAAAAAGTTACTTTTYGCTGCACGGAGAAAGACTTGGTAGGAGATGTTCCYGAAGCCAGATATGGTCATTCCATTGATGTGGTGTATAGTCGAGGGAAAAGTATAGGTGTTCTCTTTGGAGGACGGTCATACATTCCTTCTTCCCAAAGAACCACAGAAAAATGGAATAGTGTAGCTGACTGTCTGCCCCATGTTTTCTTGGTGGATTTTGAATTTGGGTGCTCTACATCATACATACTTCCAGAACTTCAGGATGGGCTATCTTTTCATGTCTCTATTGCCAGAAATGATACCGTTTATATTTTAGGAGGACATTCACTTGCCAATAACACCCGCCCTACCAACCTATACAGAATAAAGGTTGATCTCCCACTGGGTAGCCCAGCTGTGAATTGCACGGTCTTGCCA
Pagophilus_groenlandicus_2.59 AAGATTTATGTCATGTCTRTTGCTGGCAAGAACAGCAAAAAAGTTACTTTTYGCTGCACGGAGAAAGACTTGGTAGGAGATGTTCCCGAAGCCAGATATGGTCATTCCATTGATGTGGTGTATAGTCGAGGGAAAAGTATAGGTGTTCTCTTTGGAGGACGGTCRTACATTCCTTCTTCCCAAAGAACCACAGAAAAATGGAATAGTGTAGCTGACTGTCTGCCCCATGTTTTCTTGGTGGATTTTGAATTTGGGTGCTCTACATCATACATACTTCCAGAACTTCAGGATGGGCTATCTTTTCATGTCTCTATTGCCAGAAATGATACCGTTTATATTTTAGGAGGACATTCACTTGCCAATAACACCCGCCCTACCAACCTATACAGAATAAAGGTTGATCTCCCACTGGGTAGCCCAGCTGTGAATTGCACGGTCTTGCCA
Halichoerus_grypus_2.59 AAGATTTATGTCATGTCTATTGCTGGCAAGAACAGCAAAAAAGTTACTTTTCGCTGCACGGAGAAAGACTTGGTAGGAGATGTTCCCGAAGCCAGATATGGTCATTCCATTGATGTGGTGTATAGTCGAGGGAAAAGTATAGGTGTCCTCTTTGGAGGACGGTCATACATTCCTTCTTCCCAAAGAACCACAGAAAAATGGAATAGTGTAGCTGACTGTCTGCCCCATGTTTTCTTGGTGGATTTTGAATTTGGGTGCTCTACATCATACATACTTCCAGAACTTCAGGATGGGCTATCTTTTCATGTCTCTATTGCCAGAAATGATACCGTTTATATTTTAGGAGGACATTCACTTGCCAATAACACCCGCCCTACCAACCTATACAGAATAAAGGTTGATCTCCCACTGGGTAGCCCAGCTGTGAATTGCACGGTCTTGCCA
Pusa_hispida_0.13     AAGATTTATGTCATGTCTATTGCTGGCAAGAACAGCAAAAAAGTTACTTTTCGCTGCACGGAGAAAGACTTGGTAGGAGATGTTCCCGAAGCCAGATATGGTCATTCCATTGATGTGGTGTATAGTCGAGGGAAAAGTATAGGTGTCCTCTTTGGAGGACGGTCATACATTCCTTCTTCCCAAAGAACCACAGAAAAATGGAATAGTGTAGCTGACTGTCTGCCCCATGTTTTCTTGGTGGATTTTGAATTTGGGTGCTCTACATCATACATACTTCCAGAACTTCAGGATGGGCTATCTTTTCATGTCTCTATTGCCAGAAATGATACCGTTTATATTTTAGGAGGACATTCACTTGCCAATAACACCCGCCCTACCAACCTATACAGAATAAAGGTTGATCTCCCACTGGGTAGCCCAGCTGTGAATTGCACGGTCTTGCCA
Pusa_caspica_0.01 AAGATTTATGTCATGTCTATTGCTGGCAAGAACAGCAAAAAAGTTACTTTTCGCTGCACGGAGAAAGACTTGGTAGGAGATGTTCCCGAAGCCAGATATGGTCATTCCATTGATGTGGTGTATAGTCGAGGGAAAAGTATAGGTGTCCTCTTTGGAGGACGGTCATACATTCCTTCTTCCCAAAGAACCACAGAAAAATGGAATAGTGTAGCTGACTGTCTGCCCCATGTTTTCTTGGTGGATTTTGAATTTGGGTGCTCTACATCATACATACTTCCAGAACTTCAGGATGGGCTATCTTTTCATGTCTCTATTGCCAGAAATGATACCGTTTATATTTTAGGAGGACATTCACTTGCCAATAACACCCGCCCTACCARCCTATACAGAATAAAGGTTGATCTCCCACTGGGTAGCCCAGCTGTGAATTGCACGGTCTTGCCA
Pusa_sibirica_0.01    AAGATTTATGTCATGTCTATTGCTGGCAAGAACAGCAAAAAAGTTACTTTTCGCTGCACGGAGAAAGACTTGGTAGGAGATGTTCCCGAAGCCAGATATGGTCATTCCATTGATGTGGTGTATAGTCGAGGGAAAAGTATAGGTGTCCTCTTTGGAGGACGGTCATACATTCCTTCTTCCCAAAGAACCACAGAAAAATGGAATAGTGTAGCTGACTGTCTGCCCCATGTTTTCTTGGTGGATTTTGAATTTGGGTGCTCTACATCATACATACTTCCAGAACTTCAGGATGGGCTATCTTTTCATGTCTCTATTGCCAGAAATGATACCGTTTATATTTTAGGAGGACATTCACTTGCCAATAACACCCGCCCTACCAACCTATACAGAATAAAGGTTGATCTCCCACTGGGTAGCCCAGCTGTGAATTGCACGGTCTTGCCA
Phoca_vitulina_2.59   AAGATTTATGTCATGTCTATTGCTGGCAAGAACAGCAAAAAAGTTACTTTTCGCTGCACGGAGAAAGACTTGGTAGGAGATGTTCCCGAAGCCAGATATGGTCATTCCATTGATGTGGTGTATAGTCGAGGGAAAAGTATAGGTGTCCTCTTTGGAGGACGGTCATACATTCCTTCTTCCCAAAGAACCACAGAAAAATGGAATAGTGTAGCTGACTGTCTGCCCCATGTTTTCTTGGTGGATTTTGAATTTGGGTGCTCTACATCATACATACTTCCAGAACTTCAGGATGGGCTATCTTTTCATGTCTCTATTGCCAGAAATGATACCGTTTATATTTTAGGAGGACATTCACTTGCCAATAACACCCGCCCTACCAACCTATACAGAATAAAGGTTGATCTCCCACTGGGTAGCCCAGCTGTGAATTGCACGGTCTTGCCA
Nanophoca_vitulinoides_14 ------------------------------------------------------------------------------------------------------------------------------------------------------------------------------------------------------------------------------------------------------------------------------------------------------------------------------------------------------------------------------------------------------------------------------------------------------------
Praepusa_tarchancutica_14.5 ------------------------------------------------------------------------------------------------------------------------------------------------------------------------------------------------------------------------------------------------------------------------------------------------------------------------------------------------------------------------------------------------------------------------------------------------------------
Leptophoca_proxima_18.1 ------------------------------------------------------------------------------------------------------------------------------------------------------------------------------------------------------------------------------------------------------------------------------------------------------------------------------------------------------------------------------------------------------------------------------------------------------------
Noriphoca_gaudini_23 ------------------------------------------------------------------------------------------------------------------------------------------------------------------------------------------------------------------------------------------------------------------------------------------------------------------------------------------------------------------------------------------------------------------------------------------------------------
Monachopsis_pontica_9.6 ------------------------------------------------------------------------------------------------------------------------------------------------------------------------------------------------------------------------------------------------------------------------------------------------------------------------------------------------------------------------------------------------------------------------------------------------------------
Homiphoca_capensis_5.6 ------------------------------------------------------------------------------------------------------------------------------------------------------------------------------------------------------------------------------------------------------------------------------------------------------------------------------------------------------------------------------------------------------------------------------------------------------------
Kawas_benegasorum_11.6 ------------------------------------------------------------------------------------------------------------------------------------------------------------------------------------------------------------------------------------------------------------------------------------------------------------------------------------------------------------------------------------------------------------------------------------------------------------
Pliophoca_etrusca_7.25 ------------------------------------------------------------------------------------------------------------------------------------------------------------------------------------------------------------------------------------------------------------------------------------------------------------------------------------------------------------------------------------------------------------------------------------------------------------
Acrophoca_longirostris_11.6 ------------------------------------------------------------------------------------------------------------------------------------------------------------------------------------------------------------------------------------------------------------------------------------------------------------------------------------------------------------------------------------------------------------------------------------------------------------
Paratethyophoca_14.5 ------------------------------------------------------------------------------------------------------------------------------------------------------------------------------------------------------------------------------------------------------------------------------------------------------------------------------------------------------------------------------------------------------------------------------------------------------------
Pachyphoca_ukrainica_14.5 ------------------------------------------------------------------------------------------------------------------------------------------------------------------------------------------------------------------------------------------------------------------------------------------------------------------------------------------------------------------------------------------------------------------------------------------------------------

;
END;
