# Supplementary material for: A new seal from the Late Miocene of the Eastern Paratethys highlights the past regional diversity of true seals (Phocidae)
Source: Swiss J Palaeontol. 2025 Jun 12;144(1):28. doi: 10.1186/s13358-025-00372-7 (PMC12162803; doi:10.1186/s13358-025-00372-7)
Supplement: Supplementary file 14 — Additional file 14 [file 13358_2025_372_MOESM14_ESM.nex]

#NEXUS

BEGIN TAXA;
	DIMENSIONS  NTAX=35;
	TAXLABELS
Enaliarctos_mealsi_28.1
Pteronarctos_goedertae_20.4
Thalassoleon_mexicanus_7.25
Otaria_flavescens_0.13
Allodesmus_kernensis_28.1
Hadrokirus_martini_7.25
Piscophoca_pacifica_7.25
Leptonychotes_weddelli_0.01
Lobodon_carcinophaga_2.59
Hydrurga_leptonyx_0.01
Ommatophoca_rossi_2.59
Monachus_monachus_2.59
Mirounga_leonina_2.59
Devinophoca_claytoni_13.8
Devinophoca_emryi_13.8
Cystophora_cristata_2.59
Erignathus_barbatus_2.59
Histriophoca_fasciata_0.13
Pagophilus_groenlandicus_2.59
Halichoerus_grypus_2.59
Pusa_hispida_0.13
Pusa_caspica_0.01
Pusa_sibirica_0.01
Phoca_vitulina_2.59
Nanophoca_vitulinoides_14
Praepusa_tarchancutica_14.5
Leptophoca_proxima_18.1
Noriphoca_gaudini_23
Monachopsis_pontica_9.6
Homiphoca_capensis_5.6
Kawas_benegasorum_11.6
Pliophoca_etrusca_7.25
Acrophoca_longirostris_11.6
Paratethyophoca_14.5
Pachyphoca_ukrainica_14.5
;
END;

BEGIN CHARACTERS;
	DIMENSIONS  NCHAR=92;
	FORMAT DATATYPE=Standard SYMBOLS= "0123456" MISSING=? GAP=- ;
	CHARSTATELABELS  
1 'Premaxilla-nasal suture' / extensive weakly_reduced strongly_reduced absent,
2 'Premaxilla-maxilla suture' / entirely_lateral_to_nasal_cavity anterior_portion_partially_included_in_nasal_cavity entirely_within_nasal_cavity,
3 'Nasals, shape of posterior edge' / pointed rounded_or_square frontals_insert_between_nasals,
4 'Facial angle' / 'snout_more_anteriorly_than_dorsally_angle_45°_or_more' 'snout_opening_more_dorsally_than_anteriorly_angle_45°_or_less',
5 'Lateral border of the opening of the nasal cavity in lateral view' / rectilinear_or_weakly_concave strongly_concave,
6 'Position of posterior end of nasals' / 'anterior_to_maxilla-frontal_suture' 'posterior_to_maxilla-frontal_suture_but_greatly_anterior_to_the_level_of_the_jugal-squamosal_suture' 'almost_reaches_the_level_of_the_jugal-squamosal_suture',
7 'Maxilla swelling' / not_present present,
8 'Alveolar process of maxilla' / facing_ventrally facing_anteroventrally_posterior_to_P1,
9 'Maxillary process of jugal in lateral view' / thin_and_low_and_increasing_progressively_posteriorly thick_and_high_and_increasing_abruptly_posteriorly,
10 'Position of anterior opening of infraorbital foramen in ventral view' / anterior_to_M1 level_or_posterior_to_M1,
11 'Jugal, anterior end in dorsal view' / lateral_to_infraorbital_foramen above_or_medial_to_the_lateral_margin_of_the_infraorbital_foramen,
12 'Jugal, direction of arch of anterior portion' / downwards 'flat,_no_distinct_arch' upwards,
13 'Squamosal-jugal articulation' / splintlike mortised,
14 'Ventral edge of the zygomatic arch, in anterior view' / higher_than_alveolar_plane level_with_the_alveolar_plane,
15 'Supraorbital process of frontal' / absent_or_weakly_developed strongly_developed,
16 'Orbital vacuities' / absent present,
17 'Interorbital, least width' / in_posteriormost_portion_of_interorbital_septum in_anterior_half_of_the_interorbital_septum,
18 'Interorbital least width braincase_width_ratio' / 'high_much_more_than_20%_of_width_of_skull' 'moderate_approximately_20%' 'low_much_less_than_20%' 'very_low_5%_or_less',
19 'Major axes of glenoid fossae' / 'sub-parallel' slightly_convergent_posteriorly,
20 'Orientation of medial margins of tympanic bullae' / diverging_posteriorly parasagittal,
21 'Lateral end of tympanic bulla' / 'medial_to_level_of_mid-width_of_glenoid_fossa' 'lateral_to_level_of_mid-width_of_glenoid_fossa',
22 'Inflation of tympanic bulla' / weak moderate strong,
23 'Carotid canal, posterior opening' / 'visible_in_ventral_view_at_least_partially_facing_ventrally' 'not_visible_in_ventral_view_opening_having_very_little_ventral_aspect',
24 'Posterior opening of the carotid canal and posterior lacerate foramen' / clearly_separated coalescent,
25 'Mastoid' / not_visible_in_dorsal_view visible_,
26 'Heavily pachyosteosclerotic mastoid' / absent present,
27 'Relation of paroccipital process to mastoid' / connected_by_a_low_and_discontinuous_ridge connected_by_a_high_and_continuous_ridge well_separated,
28 'Pterygoid process' / rounded_with_convex_lateral_margin flat_with_concave_lateral_margin,
29 'Alisphenoid canal' / present absent,
30 'Direction of occipital condyles in occipital view' / ventral diverging_dorsally,
31 'Tooth rows' / parallel diverging_posteriorly,
32 'Upper incisors' / three two one,
33 'Lower incisors' / three two one,
34 'Lateral incisor, relative size' / incisiform intermediate_shape caniniform,
35 'Upper incisor, roots' / strongly_transversely_compressed moderately_transversely_compressed,
36 'P2-4, p2-4, roots' / 'at_least_one_triple-rooted' 'double-rooted' 'single-rooted',
37 'Postcanine teeth, crowns' / 'prominently_multi-cusped' 'single-cusped_or_weakly_multi-cusped',
38 'Postcanine teeth, lingual cingulum' / well_developed not_or_poorly_developed,
39 'M1 and m1, roots' / 'double-rooted_or_triple-rooted' 'single-rooted',
40 'M2' / present absent,
41 'p4, size comparison m1' / about_equal_in_size p4_larger_than_m1,
42 'Atlas, transverse foramen' / visible_in_posterior_view at_least_partially_visible_in_dorsal_view,
43 'Atlas, direction of transverse process in lateral view' / oblique 'sub-vertical',
44 'Scapula' / two_ridges_on_lateral_side_do_not_join_near_glenoid two_ridges_on_lateral_side_join_near_glenoid,
45 'Humerus, lesser tubercle and head' / head_higher_or_at_same_level_as_lesser_tubercle tubercle_higher,
46 'Humerus, greater tubercle height' / below_level_of_head at_level_of_head_or_slightly_above above_level_of_head,
47 'Humerus, supinator' / strongly_developed poorly_developed,
48 'Humerus, deltopectoral crest'/ smooth_distal_termination sharp_distal_termination,
49 'Humerus, deltoid crest proximal bifurcation' / 'present,_either_distinct_or_slight' 'absent,_crest_has_smooth_edge',
50 'Humerus, length of deltoid crest' / 'shorter_than_or_subequal_to_one-half_length_of_the_bone,_confined_to_the_proximal_half_of_the_bone' 'longer_than_one-half_length_of_the_bone',
51 'Humerus, intertubercular groove' / narrow_and_deep intermediate_state broad_and_shallow,
52 'Humerus, transverse bar in bicipital groove' / absent present,
53 'Humerus, entepicondylar foramen' / absent present,
54 'Humerus, diameter of trochlea' / same_as_diameter_of_distal_head considerably_larger_than_distal_head,
55 'Radius, location radial tuberosity' / medial_side posteromedial_side,
56 'Radius, pronator teres process' / 'present,_proximal' 'present,_distal',
57 'Ulna, distal end of styloid process' / distally_pointed flattened,
58 'Metacarpal I, length' / slightly_longer_than_mcII much_longer,
59 'Metapodials, head' / keeled_with_trochleated_phalangeal_articulations 'smooth,_with_phalanges_flat,_articulations_hingelike',
60 'Sacrum, number of fused vertebrae' / three four,
61 'Innominate, anterodorsal iliac spine' / dorsal_to_anteroventral_iliac_spine posterodorsal_to_the_anteroventral_iliac_spine,
62 'Innominate, posteroventral iliac spine' / small_or_absent large_and_strongly_protruding,
63 'Innominate, iliopectineal eminence' / strongly_developed moderately_well_developed small_or_absent,
64 'Innominate, ilium' / shallow_gluteal_fossa deep_gluteal_fossa,
65 'Innominate, ilium' / weakly_everted_wing moderately_everted strongly_everted_wing,
66 'Innominate, ilium' / 'long,_compared_to_postacetabular_region' short,
67 'Innominate, ischial spine' / unenlarged enlarged,
68 'Femur, lesser trochanter' / present absent,
69 'Femur, neck, relative size' / thick narrow,
70 'Femur, collo-diaphyseal angle' / 'high,_head_oriented_more_medially_than_proximally' 'low,_head_oriented_more_proximally_than_medially',
71 'Femur, distal condyles' / roughly_similar_in_size_or_slight_size_difference large_size_difference,
72 'Femur, epiphyses' / distal_epiphysis_wider_than_proximal widths_of_proximal_and_distal_epiphyses_about_equal proximal_epiphysis_wider_than_distal_one,
73 'Femur, diaphysis' / 'minimum_width_less_than_or_about_equal_to_two-thirds_width_of_proximal_epiphysis' 'minimum_width_more_than_two-thirds_width_of_proximal_epiphysis',
74 'Femur, head and greater trochanter' / head_reaches_higher_than_greater_trochanter both_reach_same_level greater_trochanter_reaches_higher_than_head,
75 'Femur, trochanteric fossa' / little_reduced strongly_reduced_or_absent,
76 'Femur, intertrochanteric crest' / strongly_reduced relatively_pronounced,
77 'Femur, suprapatellar fossa' / absent present,
78 'Femur, orientation of fossa for m peroneus_longus' / lateral anterolateral,
79 'Tibia and fibula' / proximal_epiphyses_not_fused proximal_epiphyses_fused,
80 'Tibia, development post-tibial fossa' / weak strong,
81 'Astragalus, calcaneal process' / absent poorly_developed well_developed_ordered,
82 'Sustentacular facet of the astragalus' / 'oval-shaped_and_narrowed_at_contact_with_cuboid_facet' 'long_at_least_twice_longer_than_wide,_slender_and_strongly_bent_medially' 'short_and_tongue-like_with_no_narrowing_at_contact_with_cuboid_facet',
83 'Calcaneum, articular surface for fibula' / absent_or_very_reduced well_developed,
84 'Metatarsal I, articular surface for metatarsal II' / oriented_laterally oriented_dorsolaterally inconspicuous,
85 'Metatarsal III, length' / 'less_than_50%_shorter_than_metatarsal_I' 'approximately_50%_shorter_or_more_than_metatarsal_I',
86 'Shape of head of malleus' / broad_and_circular slender_and_elliptic,
87 'Premolars' / parallel_to_toothrow_axis obliquely_oriented_in_toothrow,
88 'Diastema_between_P4_and_M1' / large reduced,
89 'Palatal groove' / present absent,
90 'Palatal process of maxilla'/ flattened convex,
91 'Supraorbital process'/ absent present,
92 'Chin prominence'/ developed reduced,

;

MATRIX


Otaria_flavescens_0.13 00200000000200110100000100100000121211101000021001100001001010000000110100110010000200011010
Leptonychotes_weddelli_0.01 21011200000011010201110001211111111110010110011011200011111000100111000000100110221110001001 
Lobodon_carcinophaga_2.59 210112000000110100011100012111111111010100101010012100111110001001110100110{01}0110221111011001 
Hydrurga_leptonyx_0.01 21011200000011010101110001211111111101010110111000200011111000100111010000100110221110010001
Ommatophoca_rossi_2.59 32011211000011010001110011211111111111010110101001010011111000100111010010100110221110011001
Monachus_monachus_2.59 21011100011010010100110001211111111110010010011001210001101000100111100000110110220110110101
Mirounga_leonina_2.59 32011100011110010100110001211011211210110110001001200001111000100111010000100110220110010000 
Cystophora_cristata_2.59 3211111001111001111012101121111122121011100011011010101000011020111100111100001121000?000011 
Erignathus_barbatus_2.59 20101110010110010110121011211110101101011000120100101110100111101111001101110011210000000000
Histriophoca_fasciata_0.13 20001110010{12}1001121012101121111011010101000012011000111000011111211100111110001121000?010101 
Pagophilus_groenlandicus_2.59 2001111001{01}21001121012101121111011010101100012011010111000011111211110111110101121000?010101 
Halichoerus_grypus_2.59  20010110110210011210121011211110120211111001100100001110000111112111001101001011210000001001
Pusa_hispida_0.13     1001111{01}01{01}21001131012101121111011010101100110010000111000011111211110100100001121000?011001 
Pusa_caspica_0.01     1001111{01}01{01}21001131012101121111011010101100111010000111000011111211110100200101121000?011001 
Pusa_sibirica_0.01    1001111001021001131012101121111011010101100111010000111000011111211110100200001121000?010101 
Phoca_vitulina_2.59   20000110011210011210121011211110100101011001100100001110000111112111001101000011210000000001 
Nanophoca_vitulinoides_14 ????????????????????????????????????????????10101000011100??[01]111111111010020110112?0????????? 
Praepusa_tarchancutica_14.5 ??0111101??{12}?00?131111001?1??11011?10101101001010110111????????????????????????????????10000 
Leptophoca_proxima_18.1 ?????????????????????????????????????????100010{01}01101110????11100110101001011011???????????? 
Noriphoca_gaudini_23 ???10?00011{01}11????????????????10?0110001??????????????????????????????????????????????0000?? 
Monachopsis_pontica_9.6 2001111?01111?011210?2????2???10?1011101000012010100111000?111101111101101001?1?2?0???010100 
Homiphoca_capensis_5.6 11011110011211010001110001211111101110010??011101110100?1?1?0000011111101001?1112111?110000? 
Kawas_benegasorum_11.6 ??????????????????????????????????????????????00?1??1????00???110111001?0201???????????????? 
Pliophoca_etrusca_7.25 ??0??1???1????0?0?????????????11?111100?0???1110?1210000111????????11?10001?101?220?1?1?000? 
Acrophoca_longirostris_11.6 ?10101000111110?02011100012111111101100101000110?12000001?11000001110100101??11022111000??01 
Enaliarctos_mealsi_28.1 0010010010?00000001000000000001000100100100?0000112000100?0010200{01}00000200010?000?0?0?0110??  
Pteronarctos_goedertae_20.4 001001001{01}0000000100100000100?10?1100?00000001??1?20??????????????????????????0??????1001011  
Thalassoleon_mexicanus_7.25 00210100001000110100000?00100?00101101000??00211001000000010100000001100001100000?0???001010 
Allodesmus_kernensis_28.1 1101020001?0100{01}0200000?0021000010121010100000110120101000101000000111121011000010000?001001 
Hadrokirus_martini_7.25 110111011111100?020111000121111110111001010???????????????????????????????????1021????111001 
Piscophoca_pacifica_7.25 21011101111010010201110001211111101110010110011011110001101?0000011100???000??1021111100??01 
Devinophoca_claytoni_13.8 1??01100?1???00?02?111000?2??110?1111?01??????????????????????????????????????????????01000?
Devinophoca_emryi_13.8 ??00??00?1????0?020111000?2??110?1?111011??0000001001?1?0???111?110110120101??11210???????01
Paratethyophoca_14.5 1001?11?011???0112?0?21??????1?????????????00100001011100???????????????????????2???0?????10
Pachyphoca_ukrainica_14.5 ???????????????????????????????????????????002000010111?0???????????????????????????????????
;
end;
